# Supplementary material for: Biological stability of DNA methylation measurements over varying intervals of time and in the presence of acute stress
Source: Epigenetics. 2023 Jul 2;18(1):2230686. doi: 10.1080/15592294.2023.2230686 (PMC10316737; doi:10.1080/15592294.2023.2230686)
Supplement: Supplemental Material [file KEPI_A_2230686_SM7617.xlsx]

## Sheet: TableS1
	Table S1 - Scenario Descriptions
	Scenario	Sessions Included	Times Included	Time Between Measurements	Sample Size	Repeated Measures	Meal Included
	NoStressT1-2	No-stress	T1, T2	75 min	13	2	No
	NoStressT1-3	No-stress	T1, T3	135 min	14	2	No
	NoStressT1-4	No-stress	T1, T4	285 min	13	2	Yes
	NoStressT3-4	No-stress	T3, T4	165 min	13	2	Yes
	NoStressT1-2-3-4	No-stress	T1, T2, T3, T4	285 min	14	4	Yes
	StressT1-2	Stress	T1, T2	75 min	14	2	No
	StressT1-3	Stress	T1, T3	135 min	14	2	No
	StressT1-4	Stress	T1, T4	285 min	14	2	Yes
	StressT3-4	Stress	T3, T4	165 min	14	2	Yes
	CrossSessionT1	No-stress and stress	T1	1 week	14	2	No
	No-stress sessions and stress-sessions were held a week apart. Stress scenarios had additional samples (which were included in later analyses),
	but these samples were removed to allow between-session comparisons to be made. All meals were standardized.

## Sheet: TableS2
	Table S2 - Scenario Probe Reliability Correlations
		NoStressT1-2	NoStressT1-3	NoStressT1-4	NoStressT3-4	NoStressT1-2-3-4	StressT1-2	StressT1-3	StressT1-4	StressT3-4
	NoStressT1-2
	NoStressT1-3	0.614576
	NoStressT1-4	0.541887	0.537639
	NoStressT3-4	0.34713	0.369087	0.51208
	NoStressT1-2-3-4	0.756898	0.753698	0.724262	0.572035
	StressT1-2	0.275168	0.290096	0.306615	0.351706	0.341642
	StressT1-3	0.25718	0.290933	0.296767	0.327629	0.348275	0.346459
	StressT1-4	0.21535	0.225902	0.268654	0.301805	0.310539	0.389525	0.321291
	StressT3-4	0.259462	0.286763	0.322961	0.3532	0.343545	0.326448	0.372737	0.318303
	CrossSessionT1	0.505521	0.541671	0.623963	0.426878	0.579663	0.349627	0.359511	0.310361	0.362485
	Pearson correlation coefficient of probe ICC values across each pair of scenarios

## Sheet: TableS3
	Table S3 - Enrichment Analyses
	Scenario	Horvath Probes			Hannum Probes			PhenoAge Probes			PC Clock Probes			DunedinPACE Probes			EPICBlood Probes			EPICBlood Extended Probes			mQTL Probes			Genomic Location: TSS			Genomic Location: 5'UTR			Genomic Location: 3'UTR			Genomic Location: Coding Seq			Genomic Location: Undefined			Core Circadian Clock Probes			Gene Expression Probes
		NES	P-value	N	NES	P-value	N	NES	P-value	N	NES	P-value	N	NES	P-value	N	NES	P-value	N	NES	P-value	N	NES	P-value	N	NES	P-value	N	NES	P-value	N	NES	P-value	N	NES	P-value	N	NES	P-value	N	NES	P-value	N	NES	P-value	N
	NoStressT1-2	1.11395	0.154785	293	1.2471	0.10369	74	1.00411	0.477452	457	1.04547	0.00019998	31386	1.27202	0.0363964	153	0.631564	1	401	0.70064	1	1046	1.48563	9.999e-05	29853	1.15782	9.999e-05	31584	1.08809	9.999e-05	31720	0.923376	1	22226	0.983625	0.89981	31742	0.926558	1	31760	0.942673	0.690531	273	1.22986	9.999e-05	2071
	NoStressT1-3	1.04309	0.342366	300	1.23026	0.1192	71	1.0407	0.324767	456	1.07379	9.999e-05	31595	1.19725	0.0848915	156	0.883365	0.883812	403	0.755175	1	1053	1.49944	9.999e-05	30212	1.13729	9.999e-05	31739	1.08623	9.999e-05	31891	0.948769	0.9998	22413	1.01253	0.164284	32004	0.923334	1	32004	1.08354	0.238276	274	1.35119	0.0001	2743
	NoStressT1-4	1.03975	0.337066	276	1.20346	0.115588	66	0.984515	0.580442	422	1.12496	9.999e-05	28775	1.27804	0.0141986	149	0.981792	0.579742	379	0.918053	0.940006	1008	1.54957	9.999e-05	28536	1.04498	9.999e-05	28744	0.992528	0.757724	28956	0.943738	1	20951	0.978817	0.975902	29650	0.997773	0.583142	30001	1.10949	0.141686	248	1.05352	0.115688	1646
	NoStressT3-4	1.04643	0.319568	282	0.91794	0.677132	75	1.08133	0.159784	457	1.08068	9.999e-05	30564	1.12832	0.165883	154	1.01536	0.424957	396	0.901385	0.959704	1053	1.60022	9.999e-05	29744	1.02674	0.0104989	30562	0.996429	0.623838	30620	0.916134	1	21435	0.976352	0.980402	30583	1.01352	0.118688	30612	0.957353	0.649235	265	1.3015	0.0001	1350
	NoStressT1-2-3-4	0.848846	0.910309	316	1.18365	0.170083	77	1.02351	0.39946	478	0.99591	0.620238	32911	1.18524	0.109289	159	0.792456	0.986401	431	0.764312	0.9999	1125	1.64769	9.999e-05	31231	1.06677	9.999e-05	32847	1.02735	0.0186981	32931	0.955067	0.9985	23197	0.987286	0.832217	33015	0.994764	0.659634	33164	1.14917	0.09979	283	1.40142	0.0001	3183
	StressT1-2	0.88972	0.824418	292	0.939003	0.612639	76	0.977042	0.584242	450	1.10846	9.999e-05	30950	1.50175	0.00119988	156	1.03084	0.373063	396	0.901589	0.930007	1025	1.6374	9.999e-05	29690	1.14308	9.999e-05	30966	1.09815	9.999e-05	30858	0.86352	1	21412	0.975025	0.966203	30673	1.0153	0.128687	30806	1.15997	0.0976902	254	1.37794	0.0001	2087
	StressT1-3	1.23259	0.0353965	276	0.915943	0.65066	76	0.994921	0.517248	445	1.10906	9.999e-05	30467	1.27214	0.0481952	151	1.13982	0.0962904	412	1.08935	0.106389	1067	1.73597	9.999e-05	29685	1.04985	0.00049995	30550	1.03945	0.00409959	30569	0.86458	1	21372	0.940526	0.9999	30631	1.04787	0.00049995	30983	0.95869	0.617538	264	1.52865	0.0001	2025
	StressT1-4	0.744874	0.984902	292	1.21225	0.154293	74	0.866542	0.90151	439	1.04495	0.00139986	30169	1.78197	9.999e-05	155	1.31879	0.00259974	403	1.03516	0.307069	1032	1.68727	9.999e-05	29457	0.911622	1	30169	0.963012	0.993601	30116	0.950297	0.9984	20928	0.950974	0.9995	30197	1.09133	9.999e-05	30544	0.77353	0.966203	260	1.38822	0.0001	1606
	StressT3-4	1.02933	0.39856	285	1.02511	0.4367	73	0.887539	0.879712	454	1.10444	9.999e-05	30841	1.42802	0.00239976	155	1.15898	0.0629937	405	0.966097	0.685631	1059	1.74103	9.999e-05	29753	1.05716	9.999e-05	30810	1.02618	0.0281972	30721	0.868995	1	21221	0.962461	0.9977	30514	1.03784	0.0039996	30762	0.964899	0.611939	260	1.40694	0.0001	1545
	CrossSessionT1	1.11503	0.120588	260	1.3176	0.0288971	69	1.08447	0.142186	419	1.17694	9.999e-05	28578	1.38757	0.00029997	146	0.903809	0.883712	382	0.977634	0.665533	995	1.58575	9.999e-05	28746	1.10499	9.999e-05	28490	1.03934	9.999e-05	28828	0.886844	1	20899	0.973445	0.995	29431	1.00956	0.178482	29954	1.04479	0.328767	256	1.16502	0.00019998	1592
	Probe set enrichment analyses statistics for each scenario

## Sheet: TableS4
	Table S4 - Effects of Acute Psychosocial Stress on Highly Stable Probes (M-Values)
	DNAm Probe	Chr	Pos	Gene	Intercept	Time 2 Estimate	Time 2 P-value	Time 3 Estimate	Time 3 P-value	Time 4 Estimate	Time 4 P-value
	cg00041328	chr17	3749806	C17orf85;C17orf85	-5.4881	0.00950734	0.83859	0.0118178	0.800201	-0.0722263	0.127219
	cg00085430	chr17	3031874	OR1G1	1.70067	0.0495786	0.335882	0.066221	0.201611	0.0741128	0.157277
	cg00087601	chr21	35747094	FAM165B	2.50356	-0.00613877	0.905693	0.0158778	0.761274	-0.00375615	0.94315
	cg00101104	chr19	54219607	MIR521-2	2.18267	-0.0464038	0.537712	0.0560433	0.456094	-0.0323602	0.667105
	cg00111333	chr1	198828249	MIR181B1;MIR181A1	2.95988	0.0539186	0.516913	0.1366	0.102413	0.0455785	0.584054
	cg00119314	chr17	48555610	RSAD1	1.58624	0.0455176	0.35019	0.0131357	0.786384	0.115284	0.0205984
	cg00137535	chr11	73721076	UCP3;UCP3	2.27726	0.00271588	0.962458	0.218189	0.000299723	0.154896	0.00919768
	cg00147009	chr12	75905546	KRR1	-4.96294	0.0548096	0.4093	0.0194926	0.768402	-0.0671679	0.313618
	cg00161556	chr11	19138045	ZDHHC13;ZDHHC13	0.143292	0.0270038	0.498348	-0.0183818	0.650389	0.00360158	0.929964
	cg00164335	chr22	31503579	SELM	-5.03198	-0.102064	0.00959583	-0.1098	0.0058703	-0.141567	0.00058259
	cg00223648	chr9	96216198	FAM120AOS;FAM120A;FAM120A;FAM120A;FAM120A	-4.20928	0.0194086	0.743769	-0.0782395	0.1925	-0.0943029	0.116314
	cg00241281	chr14	105779794	PACS2;PACS2	1.89766	0.0779018	0.130539	0.0936844	0.070068	0.0454631	0.378516
	cg00267207	chr12	14849579	GUCY2C	3.44965	0.14459	0.156814	-0.0496518	0.628151	-0.0149238	0.886307
	cg00270625	chr22	51017019	CPT1B;CPT1B;CPT1B;CPT1B;CHKB-CPT1B;CPT1B;CPT1B;CPT1B;CPT1B;CPT1B;CPT1B;CPT1B	1.84156	-0.031641	0.684699	0.0383281	0.625927	0.0757389	0.34542
	cg00284516	chr8	117778669	UTP23	-4.51171	-0.0296955	0.507992	-0.0635738	0.161879	-0.0526522	0.255053
	cg00287122	chr7	140103756	RAB19	-4.44372	-0.133161	0.00625643	-0.0616303	0.204581	-0.223783	1.42873e-05
	cg00290974	chr11	10316461	SBF2	-2.13281	0.0459916	0.506225	-0.074979	0.287382	-0.0494546	0.487248
	cg00305046	chr9	104161045	MRPL50;ZNF189;ZNF189;ZNF189;ZNF189;ZNF189;ZNF189	-5.27387	0.0641956	0.20031	0.0690512	0.172025	0.0387641	0.445316
	cg00309204	chr17	7307432	C17orf61	-2.74158	-0.00285628	0.967552	-0.0331687	0.639741	-0.0347002	0.629571
	cg00332305	chr6	155410709	TIAM2	2.97962	0.0385553	0.612328	0.045803	0.550812	-0.027693	0.723525
	cg00332660	chr5	19887336	CDH18;CDH18;CDH18;CDH18	-0.6063	-0.318443	0.0946847	0.125102	0.512194	0.0391517	0.838951
	cg00337916	chr7	96643686	DLX6AS	-2.22467	-0.0535165	0.642702	-0.0102817	0.929516	-0.124786	0.28899
	cg00373499	chr5	137224723	PKD2L2	-1.63473	0.0218554	0.710049	0.0392876	0.511705	0.0472147	0.432525
	cg00377727	chr14	39573919	SEC23A	2.7146	-0.0761085	0.304974	0.0431087	0.563884	0.106571	0.163777
	cg00428601	chr5	132082801	CCNI2	-4.55764	-0.0290243	0.510083	0.0640069	0.148326	0.0534339	0.230558
	cg00443488	chr10	6244293	PFKFB3;PFKFB3	-5.01035	0.000122123	0.998471	0.0253034	0.693969	-0.091071	0.163061
	cg00477225	chr7	100254255	ACTL6B	-1.55415	-0.0097579	0.847495	0.00829701	0.870163	-0.0274705	0.597738
	cg00478333	chr10	76995922	COMTD1	-3.65975	-0.0183636	0.807594	0.0483457	0.518037	-0.0299363	0.690813
	cg00519715	chr14	68068171	PIGH	2.56617	-0.142908	0.214507	0.119228	0.303609	-0.051434	0.658121
	cg00526791	chr6	30034717	PPP1R11	-5.06295	0.04596	0.310994	0.0289554	0.525954	0.00487219	0.916363
	cg00541777	chr2	3652840	COLEC11;COLEC11;COLEC11;COLEC11;COLEC11;COLEC11;COLEC11;COLEC11;COLEC11;COLEC11;COLEC11	2.42968	-0.0256232	0.629133	-0.0108843	0.838787	-0.0425928	0.4361
	cg00569850	chr3	197026903	DLG1-AS1;DLG1;DLG1;DLG1;DLG1	2.11393	-0.118801	0.319721	0.122986	0.307239	0.0896029	0.463654
	cg00607521	chr21	26934178	MIR155HG	-4.76149	-0.00767993	0.884388	-0.0151312	0.776213	0.021252	0.693612
	cg00618323	chr5	176515533	FGFR4;FGFR4;FGFR4	0.839093	0.0216863	0.60308	0.0305631	0.466752	0.0521189	0.219435
	cg00620464	chr2	176868389	KIAA1715	1.46229	-0.137307	0.243507	0.022381	0.849441	-0.002522	0.983081
	cg00635556	chr11	125439208	EI24;EI24;EI24;EI24	-5.61103	-0.0285726	0.351435	-0.109749	0.000586483	-0.155295	3.13008e-06
	cg00650952	chr2	132250400	FAM128A;LOC150776	-4.93293	0.149895	0.0212633	0.00522684	0.935749	0.00200387	0.97525
	cg00664084	chr6	35435852	RPL10A	-4.5665	0.131097	0.0696754	0.0825178	0.254752	-0.0215781	0.766189
	cg00681483	chr21	47269822	PCBP3;PCBP3	2.21696	-0.0219446	0.732665	0.0582314	0.361653	-0.0617765	0.346797
	cg00730266	chr7	94537716	PPP1R9A;PPP1R9A;PPP1R9A;PPP1R9A;PPP1R9A	-1.47374	0.0813648	0.267463	0.0450599	0.541377	0.0160783	0.828537
	cg00788170	chr1	227921688	SNAP47;LOC100130093;JMJD4;JMJD4;LOC100130093	1.52148	-0.0194552	0.753492	0.00795861	0.898495	0.0511242	0.419925
	cg00794529	chr3	52445096	PHF7;PHF7;PHF7;BAP1;PHF7	-4.68185	-0.0169524	0.813937	0.0254225	0.726226	-0.028357	0.702266
	cg00817189	chr4	4250606	TMEM128	-1.32058	0.0943617	0.126184	0.0494635	0.424107	-0.0180342	0.774219
	cg00817796	chr16	57844392	LOC388282	-2.95713	0.0142943	0.777449	-0.00354258	0.944617	-0.00237984	0.963278
	cg00843105	chr19	44645597	ZNF234;ZNF234	-4.55583	0.00953039	0.837753	-0.0846775	0.0707541	-0.184955	0.000175773
	cg00874721	chr19	21951114	ZNF100	2.899	0.00316851	0.967628	0.0712957	0.364769	0.0438152	0.578206
	cg00879980	chr5	132200490	GDF9	3.2714	-0.059496	0.432845	0.0722473	0.344524	0.0519655	0.495983
	cg00906147	chr4	39979791	PDS5A;PDS5A;PDS5A	-4.52855	0.125786	0.168776	0.0938176	0.315533	-0.100643	0.27647
	cg00911376	chr16	84274417	KCNG4	2.70816	0.0553233	0.398297	-0.0142714	0.827388	0.0981081	0.141077
	cg00933835	chr2	3705271	ALLC	0.695987	-0.0582282	0.186918	-0.0194553	0.657895	0.0148736	0.741181
	cg00944873	chr6	24646780	KIAA0319;KIAA0319;KIAA0319;KIAA0319;KIAA0319	-0.284518	0.00810612	0.812319	0.0123653	0.719653	0.0470375	0.182944
	cg00953720	chr11	64703503	GPHA2	2.95423	0.0383393	0.637257	0.000442916	0.995639	-0.0293298	0.719946
	cg00994601	chr6	31628797	C6orf47	-2.41308	0.0614289	0.434001	0.0199797	0.802138	-0.0404103	0.612133
	cg00999950	chr4	99064541	C4orf37	-5.34754	0.0309764	0.740346	0.0151382	0.872838	-0.112649	0.240157
	cg01016092	chr18	43305784	SLC14A1;SLC14A1;SLC14A1;SLC14A1	1.52489	-0.128366	0.238854	0.0235222	0.829977	-0.14012	0.212029
	cg01051200	chr20	61923909	COL20A1	3.20512	-0.0421903	0.646271	-0.0359871	0.700035	0.134569	0.154312
	cg01056775	chr4	187111940	CYP4V2	-5.35398	0.0427274	0.442631	0.0517087	0.357005	-0.0240295	0.67054
	cg01068758	chr6	90271339	ANKRD6;ANKRD6;ANKRD6;ANKRD6	2.55669	-0.0396445	0.524049	0.119581	0.0607804	0.232579	0.000421838
	cg01088561	chr4	47487181	ATP10D	-3.99934	0.0619118	0.487947	-0.040615	0.648484	-0.0955988	0.290107
	cg01111856	chr22	46508451	MIRLET7A3;LOC400931;MIRLET7B	3.59663	-0.0359865	0.603101	-0.0423082	0.544696	-0.0619547	0.385244
	cg01151029	chr16	76342377	CNTNAP4;CNTNAP4	2.29847	-0.033468	0.745187	0.0822387	0.427672	0.147038	0.160428
	cg01153376	chr16	818807	MSLN;MIR662;MSLN	2.95857	0.0621331	0.218262	0.0871372	0.0882524	0.0660117	0.20431
	cg01164118	chr3	74571289	CNTN3	3.49821	-0.112576	0.0116968	0.0375979	0.403846	0.00187146	0.966885
	cg01166372	chr16	84000906	NECAB2	2.76718	0.114291	0.19271	0.116545	0.191646	0.20202	0.0248829
	cg01208848	chr4	40057989	LOC344967;N4BP2	-4.41998	0.0715514	0.323267	0.00325334	0.964708	-0.0660107	0.369194
	cg01258751	chr6	100911949	SIM1	-2.69674	-0.0130392	0.843239	0.11628	0.0824338	0.0158004	0.813853
	cg01277451	chr13	78314553	SLAIN1;SLAIN1	2.88259	0.0962947	0.278403	-0.0415414	0.645192	0.0151541	0.867716
	cg01283435	chr5	141015863	HDAC3;RELL2;RELL2	-3.4055	0.0184397	0.84371	-0.0797848	0.394647	-0.193648	0.0419012
	cg01284619	chr19	589411	HCN2	-1.99061	0.0832956	0.10811	0.0341853	0.510693	-0.0476882	0.368391
	cg01287476	chr2	74875548	C2orf65	-0.122643	-0.00430036	0.896982	-0.0363764	0.278048	-0.0103807	0.757585
	cg01311360	chr5	140792558	PCDHGA4;PCDHGA6;PCDHGA9;PCDHGA1;PCDHGA8;PCDHGA5;PCDHGB1;PCDHGB4;PCDHGA3;PCDHGA10;PCDHGA2;PCDHGB6;PCDHGA7;PCDHGB2;PCDHGA10;PCDHGB5;PCDHGB3	-4.01183	0.0410836	0.655234	0.0613123	0.504519	0.0612117	0.510338
	cg01355430	chr9	35905317	HRCT1	3.96407	0.00978306	0.890914	0.0724493	0.314602	0.00839108	0.907398
	cg01411759	chr19	54177144	MIR498	3.53512	0.0265425	0.615239	0.0272294	0.60912	0.0484258	0.373216
	cg01454815	chr16	23193933	SCNN1G	-5.7678	-0.10072	0.00814079	-0.0202537	0.590956	-0.125865	0.00146369
	cg01488510	chr21	44752767	LINC00322	3.45644	0.064638	0.476392	0.104473	0.254611	0.0688483	0.454313
	cg01495353	chr10	3110799	PFKP;PFKP	-3.9902	-0.19357	0.0134474	-0.149156	0.0647213	-0.195144	0.0140063
	cg01504212	chr6	30027963	ZNRD1;ZNRD1;NCRNA00171	2.31528	-0.0438682	0.467104	-0.0533748	0.376099	0.072386	0.234863
	cg01511880	chr1	157015212	ARHGEF11;ARHGEF11	-3.96832	-0.00468116	0.938052	-0.0265785	0.658501	-0.0553891	0.361418
	cg01575408	chr1	211752895	SLC30A1	-4.9868	0.0432664	0.340186	0.0574542	0.209594	0.0499242	0.278919
	cg01581037	chr8	33342441	MAK16	-3.12956	0.0041612	0.949516	0.0508155	0.444193	0.0599214	0.376778
	cg01614536	chr7	95065605	PON2;PON2	-0.368465	-0.302923	0.135119	0.0945923	0.64161	0.124033	0.545797
	cg01631408	chr1	248437212	OR2T33	1.85575	-0.00332297	0.972037	0.089767	0.349149	0.202734	0.0443031
	cg01647917	chr19	542653	GZMM	4.86562	-0.0706517	0.517022	-0.065952	0.54877	0.102535	0.361623
	cg01648779	chr2	218933280	RUFY4	-0.00459012	-0.104582	0.00828798	-0.0266834	0.496338	-0.00442829	0.912019
	cg01717586	chr19	55476542	NLRP2;NLRP2;NLRP2;NLRP2	2.26019	0.115848	0.219454	0.21883	0.0228673	0.106104	0.274084
	cg01741932	chr1	33816074	PHC2;PHC2	-3.94054	-0.0124716	0.906289	0.0708279	0.510662	0.0363132	0.735354
	cg01760100	chr16	90130162	PRDM7;PRDM7	1.23917	-0.0952719	0.27387	0.169496	0.0521779	0.167815	0.0576884
	cg01761653	chr3	155860011	KCNAB1;KCNAB1;KCNAB1	-1.2181	0.124201	0.0281289	0.0781962	0.166911	0.0912846	0.113446
	cg01776933	chr19	47851116	DHX34	3.34265	0.0433124	0.55057	0.0485577	0.506402	0.00478561	0.948306
	cg01777397	chr2	29337946	CLIP4	-2.25574	0.0569069	0.461933	0.0708163	0.360654	-0.114837	0.144828
	cg01796511	chr11	32604858	EIF3M	3.87841	-0.0122885	0.805652	0.0132519	0.792447	0.0582467	0.259416
	cg01808030	chr22	45809952	RIBC2;SMC1B	-1.97238	0.0387272	0.692855	0.0121573	0.902146	-0.194076	0.0567404
	cg01813171	chr6	29762010	HCG4	2.36051	0.111557	0.103201	0.163978	0.0185222	0.157495	0.0263075
	cg01835489	chr12	53299310	KRT8	3.72201	0.0381063	0.600344	0.0965041	0.189567	0.0238305	0.746092
	cg01847062	chr17	79792936	DYSFIP1	3.36153	-0.201064	0.0456044	0.15982	0.113014	0.0524226	0.603784
	cg01847271	chr9	116111676	BSPRY	-4.13596	0.0277817	0.775705	0.0419198	0.668748	-0.0655785	0.508652
	cg01879420	chr6	111194645	AMD1;AMD1;AMD1;AMD1;AMD1	-0.191776	0.0457648	0.529845	-0.0773214	0.288381	-0.000307245	0.99669
	cg01935582	chr7	150549132	AOC1;AOC1	1.81333	-0.0928473	0.106344	-0.028888	0.619313	-0.102946	0.0821551
	cg01965508	chr1	207120628	PIGR	2.20958	0.110241	0.0584899	0.0496795	0.393688	0.0936963	0.114921
	cg01980810	chr11	66489001	SPTBN2	2.07879	0.0499045	0.421608	0.00603641	0.922281	-0.00204913	0.97372
	cg01981960	chr7	101274037	MYL10	-2.22202	0.121084	0.0900892	0.132035	0.0673186	0.00226643	0.975197
	cg02000926	chr10	134775770	LINC01167;LINC01166	-4.86641	0.0682138	0.505732	0.0760214	0.46677	0.0697968	0.508557
	cg02027561	chr6	126110790	NCOA7;NCOA7	1.84277	0.190839	0.00864987	0.143433	0.0482626	0.099881	0.173873
	cg02066269	chr5	76505273	PDE8B;PDE8B;PDE8B;PDE8B;PDE8B	3.57686	0.101548	0.0964047	0.0326289	0.593727	0.0146375	0.812674
	cg02068164	chr5	33439794	TARS;TARS;TARS;TARS;TARS;TARS	-0.39871	0.00417907	0.957717	0.00248455	0.975075	-0.0644805	0.427182
	cg02099148	chr6	4706170	CDYL	2.92737	-0.0210073	0.768295	0.136021	0.0626968	0.0761138	0.299279
	cg02121736	chr3	179040643	ZNF639;ZNF639;ZNF639	-5.83847	-0.0265511	0.597897	-0.00929114	0.854752	-0.110008	0.035962
	cg02131207	chr12	31812061	METTL20;METTL20;METTL20	-4.61691	0.145726	0.0390874	0.0574583	0.4075	-0.0630952	0.368401
	cg02197629	chr21	15352848	C21orf81	-0.842608	0.0370668	0.735029	0.0206625	0.851628	-0.261056	0.0224188
	cg02246235	chr20	37208754	ADIG;ADIG	1.2563	0.107685	0.015725	0.0444965	0.315943	0.0889581	0.049785
	cg02248497	chr20	43991695	SYS1;SYS1-DBNDD2	-4.10216	0.00398273	0.95406	0.0197903	0.778394	-0.0932436	0.188333
	cg02249911	chr4	185570676	CCDC111;CASP3;CASP3	-5.33217	-0.0544132	0.218728	0.0243262	0.57785	-0.112302	0.0133181
	cg02266339	chr3	194121181	GP5	1.27433	-0.0224682	0.77747	0.0682495	0.395636	0.048486	0.553342
	cg02271943	chr10	76996533	COMTD1	2.97413	0.051237	0.409755	0.0592565	0.345384	0.123978	0.0507975
	cg02282594	chr14	23399066	PRMT5;PRMT5;PRMT5;PRMT5;PRMT5;PRMT5;LOC101926933	-2.66873	-0.00143977	0.984666	-0.111396	0.142887	-0.178725	0.0223912
	cg02288969	chr1	172413492	C1orf105;PIGC;PIGC	2.48915	0.0647142	0.238379	0.0674895	0.222831	0.1834	0.00138577
	cg02322039	chr17	44269535	KANSL1;KANSL1;KANSL1-AS1;KANSL1	-1.91582	0.254695	0.043844	0.0093847	0.940635	-0.0728931	0.568648
	cg02330106	chr10	131264840	MGMT	0.439097	-0.0566981	0.120878	0.00114182	0.975103	-0.0326116	0.384978
	cg02353165	chr6	42928485	GNMT	-5.14081	-0.0599534	0.364736	-0.147011	0.0266182	-0.112215	0.0986231
	cg02375258	chr19	52074470	ZNF175	-6.03592	-0.0279011	0.497912	-0.0344169	0.407589	-0.126836	0.00345821
	cg02398342	chr17	80708632	TBCD;FN3K	0.449148	0.0428358	0.374268	0.136125	0.00603326	0.0631955	0.204134
	cg02403292	chr5	168728193	SLIT3	-2.84312	-0.00192144	0.971537	-0.0665272	0.222688	-0.0441735	0.426616
	cg02403349	chr19	17416356	MRPL34	-6.2129	0.00282426	0.943873	-0.0221616	0.584298	-0.0807149	0.0514364
	cg02452435	chr17	71188192	COG1	-1.34946	-0.104179	0.255378	-0.0718612	0.435892	-0.0604668	0.519984
	cg02491947	chr18	56117145	MIR122	-2.77571	0.221984	0.0199861	0.0236491	0.803063	-0.0442444	0.647613
	cg02504608	chr11	117166424	BACE1;BACE1;BACE1;BACE1;BACE1;BACE1	3.03872	0.0231392	0.741927	0.00181288	0.979684	0.0318314	0.655958
	cg02511172	chr1	233085209	C1orf57	3.29509	0.00891047	0.907769	0.199018	0.0115787	0.11605	0.135969
	cg02511532	chr8	120845155	TAF2	-4.41595	0.00955022	0.857978	-0.00654407	0.902195	-0.0639989	0.234657
	cg02512267	chr5	43120873	ZNF131;ZNF131;ZNF131;ZNF131	-4.328	0.120195	0.0883873	0.0655723	0.368361	0.0717441	0.313591
	cg02682924	chr10	106093685	ITPRIP	3.22418	-0.0797618	0.321584	0.0462256	0.56888	-0.0253008	0.75602
	cg02837432	chr12	72232889	TBC1D15;TBC1D15;TBC1D15;TBC1D15	2.99215	-0.0735626	0.344876	0.0614476	0.428737	0.0375151	0.631572
	cg02845534	chr6	33258581	PFDN6;WDR46;WDR46	3.36744	-0.0480819	0.370517	-0.0718231	0.185725	0.074509	0.181113
	cg02874538	chr16	2157380	MIR6511B2;MIR6511B1;PKD1;PKD1	0.448776	-0.00021991	0.99363	0.0394916	0.15754	0.0592083	0.038381
	cg02897172	chr1	179546285	NPHS2	2.42613	-0.123319	0.248011	0.0955174	0.37271	0.0926447	0.390216
	cg02907513	chr14	61201413	MNAT1	-4.27154	0.0694624	0.349775	-0.0147618	0.842952	-0.0531585	0.478501
	cg02917400	chr3	156392046	TIPARP-AS1;TIPARP;TIPARP	-4.26524	0.0125471	0.87375	-0.0904258	0.257278	0.0224892	0.776588
	cg02940070	chr22	43343608	PACSIN2	2.12067	0.0892058	0.0605895	0.120655	0.0135686	0.123274	0.0132124
	cg02951457	chr15	41122119	PPP1R14D;PPP1R14D	1.33332	0.0329845	0.648392	0.134684	0.0669039	0.114795	0.123002
	cg02957117	chr1	237168587	MT1HL1	1.74281	-0.170886	0.0671836	0.0806202	0.386862	-0.0372014	0.691188
	cg02967706	chr7	87849776	SRI;SRI	-4.70222	0.0179988	0.741349	0.0134823	0.80605	-0.0597666	0.279251
	cg02970498	chr13	40795744	LINC00548	-2.28299	0.042753	0.585187	-0.00810329	0.918263	-0.0337014	0.675991
	cg03005261	chr4	110480828	CCDC109B	-4.4442	0.0500878	0.57999	0.0738022	0.419058	0.0669454	0.465686
	cg03007623	chr19	10679729	CDKN2D;CDKN2D	-5.2064	-0.0793296	0.0468536	-0.0645746	0.104902	-0.184616	1.92174e-05
	cg03061352	chr16	68002909	SLC12A4;SLC12A4;SLC12A4	-4.02633	-0.0751975	0.297148	-0.0114579	0.874438	-0.0677694	0.355385
	cg03195531	chr4	57977040	IGFBP7;IGFBP7;IGFBP7-AS1	-4.70525	0.0864163	0.0866658	0.0496637	0.322445	0.044163	0.386542
	cg03263197	chr1	110654497	UBL4B	-1.18813	-0.0205252	0.661958	0.0185008	0.696058	0.0527584	0.276592
	cg03270204	chr6	30851638	DDR1;DDR1	2.12673	-0.0881019	0.165241	-0.000222249	0.997196	0.0094908	0.882383
	cg03276022	chr11	117069900	TAGLN;TAGLN	-0.873797	-0.0686521	0.0852959	0.0543789	0.175307	-0.0639915	0.117944
	cg03333377	chr11	93277841	C11orf75	-1.00909	-0.0656353	0.353894	-0.09519	0.187888	-0.0397234	0.581221
	cg03346233	chr14	94971803	SERPINA12;SERPINA12	2.56903	0.00386066	0.945129	0.0311454	0.580797	0.0329875	0.558422
	cg03359067	chr5	180415069	BTNL3	1.74217	0.0907374	0.395112	0.108866	0.313057	0.106846	0.328619
	cg03373960	chr1	65611925	AK3L1	2.05494	0.10203	0.0596077	0.00813242	0.88038	0.14872	0.00805184
	cg03403769	chr1	41628972	SCMH1;SCMH1;SCMH1;SCMH1;SCMH1	3.26833	-0.00431174	0.958315	0.0649279	0.439924	0.253949	0.00330232
	cg03410065	chr11	6440922	APBB1;APBB1	-2.60148	-0.0164859	0.868247	0.0227131	0.820648	0.0142337	0.887885
	cg03414300	chr1	53480355	SCP2;SCP2;SCP2;SCP2;SCP2;SCP2;SCP2	-0.376516	0.0548482	0.216868	-0.110032	0.0143442	-0.0299719	0.507761
	cg03419151	chr17	6658728	XAF1;XAF1	3.12736	0.180425	0.0071465	0.113201	0.0877137	0.0508273	0.44277
	cg03437912	chr13	29232327	POMP	-0.726588	-0.0447848	0.224178	-0.005383	0.882276	-0.0924595	0.0140072
	cg03481465	chr20	55043510	C20orf43	-4.47617	0.0571633	0.320061	0.0684716	0.233434	0.035893	0.534919
	cg03507015	chr9	116163643	ALAD	-4.64066	0.00669904	0.88601	0.0590142	0.20787	-0.0753116	0.119855
	cg03516655	chr3	65879243	MAGI1-AS1;MAGI1;MAGI1;MAGI1	2.33015	-0.129033	0.246543	0.1822	0.105494	0.154739	0.176435
	cg03569616	chr11	108092409	ATM;NPAT	-3.13318	0.226389	0.0435528	0.0135781	0.903002	0.00129911	0.990766
	cg03591350	chr1	151990514	NBPF18P	2.64994	-0.0625942	0.397047	0.0299217	0.682081	0.0598619	0.4262
	cg03602013	chr11	82612022	C11orf82;PRCP;PRCP	-3.39661	0.0715829	0.341726	0.0183888	0.809535	-0.0830109	0.281076
	cg03606258	chr20	57426935	GNAS;GNAS;GNAS;GNASAS	-0.40707	9.65369e-05	0.998367	0.0269404	0.573395	-0.0163041	0.739475
	cg03619186	chr5	122847603	CSNK1G3;CSNK1G3;CSNK1G3	-2.07399	-0.0877479	0.0490331	-0.0063304	0.885577	-0.0790713	0.0816614
	cg03644281	chr6	41068752	NFYA;NFYA;LOC221442	4.39456	-0.156298	0.016143	-0.0942398	0.146333	-0.046007	0.4853
	cg03650550	chr4	83675797	MIR575;SCD5;SCD5	2.04116	0.0937596	0.117435	0.0147596	0.805624	0.0961279	0.114576
	cg03666441	chr17	7254671	KCTD11;ACAP1	-3.62421	-0.274059	0.0424867	-0.199267	0.141502	-0.222409	0.107793
	cg03688818	chr3	49711147	APEH	-4.02838	0.0741213	0.401222	0.0240281	0.788767	-0.0259928	0.773169
	cg03693861	chr2	33701285	RASGRP3;RASGRP3	-4.62736	0.0728205	0.173219	0.121423	0.0264896	-0.0107904	0.841509
	cg03838327	chr9	124991656	LHX6;LHX6;LHX6	2.589	0.0658714	0.256933	0.0597375	0.307822	0.080727	0.177058
	cg03839382	chr7	22540090	MGC87042;MGC87042	-0.936377	-0.0540973	0.435922	-0.0111395	0.87238	-0.0675016	0.339358
	cg03839625	chr20	43538443	PABPC1L	-4.59048	0.144367	0.0559901	0.00603871	0.936113	-0.0310064	0.682258
	cg03871354	chr8	27850717	SCARA5	2.89596	0.0328525	0.662958	0.0665078	0.386884	0.154638	0.0477795
	cg03874504	chr5	37371630	NUP155;NUP155;NUP155	-3.27672	0.0106057	0.880802	0.0449583	0.524387	-0.0805358	0.259738
	cg03891319	chr3	52016838	ACY1	-2.63344	0.00918557	0.870661	0.037061	0.515085	-0.0723135	0.20795
	cg03900028	chr7	64451426	ZNF117	-0.865791	0.08522	0.369132	-0.0571666	0.54992	-0.0205046	0.833479
	cg03959986	chr17	2207236	SMG6;SMG6;SRR	-3.95688	-0.0757845	0.133011	-0.0596344	0.240154	-0.0511991	0.322758
	cg03981028	chr3	52445182	BAP1;PHF7;PHF7	-5.47799	0.106247	0.106894	0.0829493	0.206642	0.0286942	0.663121
	cg04024822	chr11	64136015	RPS6KA4;MIR1237;RPS6KA4	3.33239	0.0341941	0.710285	0.197659	0.032317	0.166136	0.0729296
	cg04027757	chr22	22987124	POM121L1P	3.32988	-0.00608259	0.942913	-0.0454351	0.596242	0.251702	0.00479777
	cg04028107	chr9	19127687	PLIN2;PLIN2	-4.55795	-0.0793806	0.159892	-0.040777	0.472445	0.0206093	0.721687
	cg04064028	chr2	170335723	BBS5	-0.368595	-0.00514318	0.870329	0.00131441	0.967294	0.0169747	0.597451
	cg04096365	chr19	18284450	IFI30	-4.03127	0.107436	0.0679079	0.0650584	0.269865	0.0510039	0.393193
	cg04130408	chr7	73703236	CLIP2;CLIP2	-0.956023	0.043378	0.426312	0.0766219	0.165568	0.178646	0.00180969
	cg04134031	chr8	143545236	BAI1	-1.48688	-0.0491446	0.191351	-0.0873629	0.0225656	-0.0661163	0.0867343
	cg04170071	chr2	114384894	RPL23AP7;RPL23AP7;RABL2A;RABL2A;RABL2A;RPL23AP7;RABL2A;RPL23AP7;RPL23AP7	-5.87927	-0.0347942	0.449922	0.0396099	0.393978	-0.051051	0.27989
	cg04222920	chr7	17980717	SNX13	-2.8113	0.130323	0.285909	0.0412208	0.736312	-0.0301484	0.806476
	cg04265972	chr16	89044882	CBFA2T3	-1.12124	-0.0242311	0.493741	-0.0163554	0.649958	-0.0749075	0.0422703
	cg04272105	chr1	21501716	EIF4G3;EIF4G3;EIF4G3	-0.65092	-0.0972401	0.069987	-0.0223203	0.671812	-0.0845155	0.113579
	cg04292615	chr19	53290079	ZNF600	-4.56026	-0.000705976	0.98519	0.0136761	0.718157	-0.0832934	0.0350054
	cg04292941	chr11	6518485	DNHD1;DNHD1	2.45318	-0.104701	0.139896	-0.0339592	0.63024	0.0191464	0.787776
	cg04293218	chr8	38127091	PPAPDC1B;PPAPDC1B;PPAPDC1B	-4.50438	0.0653095	0.384874	0.0280672	0.710274	-0.042548	0.577826
	cg04307162	chr1	45453062	EIF2B3;EIF2B3;EIF2B3	3.83602	-0.0361189	0.582981	0.0732847	0.270196	0.0833706	0.213042
	cg04330777	chr1	206680451	RASSF5;RASSF5	-3.4144	-0.0371086	0.486666	-0.0613988	0.254721	-0.0493036	0.36158
	cg04339031	chr8	105480414	DPYS	0.738746	-0.0165161	0.558867	0.0579476	0.0441418	-0.015121	0.600736
	cg04363536	chr3	49466872	NICN1	-0.0013373	0.0477508	0.191695	0.109134	0.00293984	0.0504682	0.177812
	cg04387575	chr16	29416507	NPIPB11	3.24528	0.0551845	0.322542	-0.0712847	0.205851	0.0386946	0.495803
	cg04418529	chr10	124029991	BTBD16	3.69107	0.0120199	0.81722	0.0125515	0.810765	0.0178465	0.735415
	cg04446470	chr15	101817902	SELS;SELS	-4.2517	-0.0165149	0.804354	-0.0157823	0.816157	-0.0378622	0.576968
	cg04457481	chr20	57426835	GNAS;GNAS;GNAS;GNASAS	-0.726418	-0.0141836	0.744109	0.00404409	0.927142	-0.0527315	0.237115
	cg04470905	chr7	3340866	SDK1	-5.43135	0.0818797	0.302832	0.0831784	0.299109	-0.0215928	0.78897
	cg04493946	chr1	3607097	TP73;TP73;TP73;TP73	2.57171	-0.0445346	0.641563	0.187011	0.0529993	0.207476	0.0334799
	cg04508606	chr2	209010890	CRYGB	2.40249	0.0668211	0.394206	-0.0125301	0.871508	0.113155	0.160279
	cg04517722	chr19	17905589	B3GNT3	-2.4274	0.175079	0.0968604	0.131847	0.213656	0.160016	0.139065
	cg04520169	chr6	29894195	HCG4P6	-1.34215	-0.052584	0.350249	0.0128818	0.820166	-0.0449079	0.438252
	cg04531182	chr12	10563981	KLRC4-KLRK1	-0.52386	-0.0922819	0.480851	0.0309873	0.814275	0.0990965	0.462055
	cg04619509	chr6	138060239	LOC100507406;LOC100507406	3.79456	0.0198424	0.762531	-0.0121521	0.854332	0.0704782	0.292447
	cg04650947	chr19	55550348	GP6;GP6;GP6	2.7589	-0.137785	0.165082	0.101483	0.309626	0.0791418	0.42787
	cg04683516	chr10	5047487	AKR1C2;AKR1C2;AKR1C2	-0.876587	-0.123456	0.400033	-0.113598	0.442608	0.0661508	0.660822
	cg04797513	chr17	66511248	PRKAR1A;PRKAR1A;PRKAR1A;PRKAR1A;PRKAR1A;PRKAR1A;PRKAR1A	-0.190243	0.0486296	0.45274	0.0128435	0.845388	0.0134182	0.838618
	cg04814784	chr3	10182561	VHL;VHL	-0.690099	-0.0128011	0.914392	0.0967152	0.421626	0.0535152	0.662573
	cg04824771	chr22	24372921	LOC391322	-4.21549	0.0130394	0.816718	0.00338976	0.952373	-0.0488512	0.400005
	cg04827595	chr9	68455461	FRG1JP	-0.879814	-0.0190194	0.396849	-0.0137412	0.543531	-0.0484784	0.0394763
	cg04833823	chr9	126692593	DENND1A;DENND1A	-4.06662	-0.00285736	0.957075	-0.0337455	0.531287	-0.0570615	0.299084
	cg04845579	chr8	70378673	SULF1;SULF1	-2.93494	0.015314	0.846045	0.0346623	0.663201	-0.0168144	0.835321
	cg04864083	chr19	51293620	ACPT	3.28993	-0.0600432	0.42955	0.054564	0.476187	0.0187113	0.809745
	cg04874279	chr2	132233485	TUBA3D	2.85122	-0.129988	0.145539	0.0148237	0.869803	-0.0479774	0.596639
	cg04887076	chr19	55477653	NLRP2	0.58948	-0.0233121	0.694024	0.00403083	0.946223	-0.0223993	0.713441
	cg04912466	chr11	63742028	COX8A	-4.7625	0.174718	0.0988934	-0.0207851	0.844202	-0.0709787	0.501964
	cg04941987	chr6	32096866	ATF6B;ATF6B;FKBPL	2.98558	-0.233132	0.0114334	-0.0352227	0.6998	0.0368694	0.688593
	cg04943586	chr12	106993938	RFX4;RFX4	1.45627	0.100311	0.163287	-0.101606	0.158003	0.0723836	0.319646
	cg04966972	chr20	43374276	KCNK15	-0.575641	-0.0194644	0.56588	-0.00849437	0.803491	0.0214324	0.543148
	cg04981374	chr10	89267405	MINPP1;MINPP1;MINPP1	2.68835	-0.0583351	0.495317	0.0770017	0.367301	0.173598	0.0504876
	cg04981410	chr6	31325427	HLA-B	-3.83239	0.0342063	0.594797	0.0229781	0.723107	0.0286396	0.665186
	cg04994519	chr12	47611651	PCED1B-AS1;PCED1B;PCED1B	-0.496703	-0.220761	0.0872278	0.089339	0.489462	0.0355037	0.785638
	cg05021896	chr14	51562526	TRIM9;TRIM9	-2.87705	0.0219795	0.696919	-0.0241466	0.671119	-0.0242525	0.677056
	cg05025071	chr19	6887530	EMR1	1.58168	0.0743707	0.382275	0.000477851	0.995591	0.137187	0.119488
	cg05055282	chr20	5986400	CRLS1;CRLS1;MCM8-AS1	-5.14537	0.0555018	0.376951	0.0538257	0.3951	-0.0123367	0.8461
	cg05057452	chr16	214970	HBM	-5.05644	-0.0573812	0.324291	-0.0728723	0.214577	-0.0911295	0.130425
	cg05074631	chr13	96297338	DZIP1;DZIP1	1.36993	0.0970347	0.142791	0.0630356	0.348766	0.0875194	0.202108
	cg05085383	chr12	121713014	CAMKK2;CAMKK2;CAMKK2;CAMKK2;CAMKK2;CAMKK2;CAMKK2;CAMKK2;CAMKK2	2.88516	-0.0236399	0.705258	0.0685262	0.273093	0.0872898	0.165818
	cg05089136	chr1	179050445	TOR3A	0.543008	-0.0172023	0.659284	0.0241516	0.536122	0.0377275	0.33979
	cg05108417	chr12	100897076	NR1H4;NR1H4;NR1H4;NR1H4;NR1H4;NR1H4	3.1637	0.0490072	0.456395	0.0419925	0.518653	0.0311137	0.635154
	cg05123929	chr21	46349494	ITGB2-AS1;ITGB2-AS1;ITGB2-AS1;ITGB2-AS1;ITGB2-AS1;ITGB2-AS1;ITGB2	2.55259	-0.094342	0.224641	-0.0480383	0.538498	-0.0424011	0.590936
	cg05138546	chr17	39646298	KRT36	2.31431	-7.43954e-05	0.999019	0.0183289	0.76513	0.112453	0.0726824
	cg05140736	chr17	78195518	SLC26A11;SLC26A11;SLC26A11;SLC26A11;SGSH	1.77267	-0.115722	0.111659	0.0593667	0.419482	0.0236557	0.746391
	cg05160901	chr12	27599567	ARNTL2-AS1	2.85669	0.0493165	0.566548	0.124868	0.15206	0.0995742	0.257711
	cg05171021	chr14	24422749	DHRS4;C14orf167;C14orf167;C14orf167;C14orf167	-4.74519	0.0608268	0.383232	0.0489388	0.490449	0.00871116	0.902111
	cg05171336	chr1	31884967	SERINC2	1.7101	0.0295886	0.668291	0.104159	0.136848	0.0774123	0.272837
	cg05181799	chr3	119500059	NR1I2;NR1I2;NR1I2;NR1I2;NR1I2	2.50164	0.0721351	0.360108	-0.0176101	0.822849	0.0397812	0.618544
	cg05214548	chr12	50297934	FAIM2	-3.78613	0.0400266	0.542205	-0.0248242	0.707738	-0.0756946	0.264323
	cg05236037	chr11	123612483	ZNF202	-4.6745	-0.0362992	0.580631	-0.0013165	0.984122	-0.0216165	0.747253
	cg05244234	chr5	178450646	ZNF879	-5.07458	-0.040754	0.208825	-0.0744259	0.0279812	-0.071285	0.0372576
	cg05284666	chr17	6898821	ALOX12;ALOX12-AS1	1.90997	0.018491	0.80553	0.108104	0.152417	0.0979953	0.202077
	cg05286833	chr20	20038172	CRNKL1;CRNKL1;CRNKL1;CRNKL1;CFAP61;CFAP61	3.24083	0.0361843	0.617529	0.0632066	0.382742	0.127918	0.081164
	cg05296676	chr12	71184026	PTPRR;PTPRR	3.30722	0.0363196	0.630381	0.0380414	0.610512	0.136159	0.075524
	cg05305893	chr17	7347123	FGF11;CHRNB1	1.70698	-0.0983841	0.265375	-0.00337291	0.969706	0.000498956	0.995608
	cg05322870	chr19	20845590	ZNF626;ZNF626	3.27191	0.0329992	0.582128	0.0569047	0.347713	0.0549954	0.373642
	cg05341670	chr1	54518153	TMEM59;C1orf83	-4.34343	0.0302267	0.605887	0.0426528	0.465891	0.0606147	0.305689
	cg05379675	chr9	23826233	ELAVL2	-2.80419	-0.0311792	0.649782	-0.040723	0.555984	0.0487209	0.485807
	cg05380558	chr19	5905215	VMAC;NDUFA11	-1.61955	-0.0443923	0.19116	-0.033226	0.327531	-0.0753566	0.0306674
	cg05383255	chr6	112081318	FYN;FYN	-1.68855	0.0409615	0.51672	0.0419902	0.509784	-0.0526933	0.418399
	cg05393861	chr3	52828628	ITIH3	0.0793588	0.109511	0.0473502	0.0943985	0.0892558	0.113896	0.0452887
	cg05395648	chr1	86046363	CYR61	-3.74618	0.0348491	0.62459	-0.0779288	0.283772	-0.08808	0.225852
	cg05401945	chr3	56590734	CCDC66;CCDC66;CCDC66	-2.12036	-0.115918	0.134888	-0.0190912	0.806029	0.0520081	0.512461
	cg05439368	chr15	45028098	TRIM69;TRIM69	0.965971	-0.00127033	0.977308	0.053535	0.236063	0.0126088	0.783546
	cg05493394	chr6	133562035	EYA4;EYA4;EYA4	-4.00753	0.0751985	0.406405	-0.00559608	0.951024	-0.100359	0.27519
	cg05555116	chr8	17433694	PDGFRL	-3.83488	0.0593979	0.429031	0.208505	0.00692023	-0.00891619	0.908028
	cg05578102	chr12	739986	LOC100049716;NINJ2;NINJ2	-1.71772	0.00168826	0.975359	0.132372	0.0181223	-0.0419081	0.457361
	cg05604812	chr2	58747845	LINC01122	1.14525	-0.241876	0.172275	0.10746	0.545268	-0.0106665	0.952096
	cg05615487	chr22	51176407	ACR	1.74466	-0.00748504	0.903495	0.0436913	0.482431	0.0738954	0.239329
	cg05638776	chr10	46221225	FAM21C;FAM21C;FAM21C	3.75199	-0.0270626	0.648405	-0.0166961	0.779876	0.0617511	0.308
	cg05672835	chr21	47604833	SPATC1L;SPATC1L	-4.24427	0.00823833	0.9117	0.0850922	0.25793	-0.000873761	0.990885
	cg05694771	chr1	160617974	SLAMF1	2.50265	-0.026201	0.753315	0.128108	0.12292	0.027451	0.740696
	cg05791153	chr7	19748676	TWISTNB	-4.25504	-0.0315185	0.509295	-0.0869396	0.0730047	-0.200807	8.78115e-05
	cg05797001	chr16	75681577	KARS;KARS;KARS;TERF2IP;KARS	-5.09322	0.0298047	0.643143	-0.0164742	0.79946	0.0106221	0.871063
	cg05800738	chr11	126936632	LOC101929473	0.686615	0.146426	0.0144364	-0.000700497	0.990485	0.0176957	0.766435
	cg05803631	chr1	7844446	PER3	-5.08762	-0.115918	0.0331761	-0.133577	0.0141236	-0.208044	0.000291964
	cg05817709	chr11	63304098	RARRES3	-1.82683	0.159628	0.0564115	0.123637	0.14084	0.0867221	0.312237
	cg05840533	chr20	31755943	C20orf70	2.13426	0.0831351	0.20517	0.0781628	0.243411	0.0987927	0.149347
	cg05841700	chr1	205819383	PM20D1	-3.76709	-0.089423	0.466872	0.0644933	0.60006	-0.0954976	0.447532
	cg05861811	chr9	6008611	KIAA2026	-5.29345	-0.0140941	0.824142	-0.0487118	0.446524	-0.115159	0.0776285
	cg05890578	chr2	45877647	PRKCE	-5.32474	-0.0129504	0.812115	-0.10562	0.0600112	-0.105282	0.0600122
	cg05894673	chr19	42747827	GSK3A	-2.90556	0.0264035	0.642976	0.124786	0.0334172	0.0164211	0.778982
	cg05896524	chr21	47604654	C21orf56;C21orf56	-2.84672	-0.0595572	0.371994	0.0422839	0.529395	-0.0553345	0.420331
	cg05905611	chr11	111250422	POU2AF1	0.12023	-0.105516	0.0507344	-0.0145372	0.789523	0.0036541	0.946673
	cg05934333	chr10	93372513	LOC100188947	0.699664	-0.137419	0.357703	0.181365	0.229344	-0.0462862	0.76025
	cg05962950	chr11	130786565	SNX19	-5.14015	-0.0347711	0.281542	-0.0565121	0.0843673	-0.140744	5.07088e-05
	cg05965334	chr1	47082767	MOBKL2C	-3.7134	0.0485137	0.654008	0.0192575	0.859713	0.0246006	0.822013
	cg05967941	chr14	65409989	GPX2;GPX2;GPX2;CHURC1-FNTB;CHURC1-FNTB	3.44779	0.00422247	0.952609	-0.0291736	0.681352	0.0220017	0.758877
	cg05973792	chr5	150138866	DCTN4;DCTN4;DCTN4	0.447212	-0.0187791	0.595137	0.0189181	0.595147	0.018057	0.617435
	cg06006628	chr20	33414144	NCOA6;NCOA6	2.1058	0.032263	0.607666	0.109479	0.0859645	0.158722	0.0137562
	cg06019425	chr1	211666671	RD3;RD3	2.40875	-0.082477	0.236262	0.0401099	0.563719	0.0966936	0.171069
	cg06034255	chr10	125806958	CHST15	2.10421	0.0326251	0.660468	0.102308	0.173628	0.103319	0.180579
	cg06048169	chr16	81254051	PKD1L2;PKD1L2	-0.739073	-0.0542531	0.434111	0.0142329	0.838581	-0.0161788	0.82056
	cg06051312	chr3	73045440	PPP4R2	1.42422	0.0463993	0.61361	0.160456	0.085844	0.085989	0.36409
	cg06053651	chr11	73660368	DNAJB13	2.25765	0.0452168	0.619396	0.0929531	0.303008	0.109131	0.228059
	cg06112454	chr2	242751873	NEU4;NEU4;NEU4;NEU4;NEU4	1.81634	0.0969221	0.0130863	0.0600242	0.123579	0.100222	0.0143372
	cg06131802	chr16	30661708	PRR14	-1.94346	0.000328718	0.99526	-0.0221158	0.69197	-0.0243215	0.666553
	cg06148607	chr2	207802843	CPO	3.01148	0.152826	0.0368883	0.0752309	0.29848	0.128996	0.0817585
	cg06167563	chr19	19639594	YJEFN3;YJEFN3	5.16021	0.0911817	0.545044	0.0286252	0.851992	0.180101	0.248447
	cg06170754	chr4	77997420	CCNI	-5.38711	-0.00562561	0.905677	-0.00565477	0.905946	-0.0869065	0.0764883
	cg06242242	chr7	766104	PRKAR1B;PRKAR1B;PRKAR1B;HEATR2	-2.47021	-0.0612778	0.230087	-0.0134116	0.793825	-0.0464717	0.375894
	cg06242807	chr13	24828692	SPATA13-AS1;SPATA13;SPATA13;SPATA13	-2.87592	-0.069816	0.215474	-0.091823	0.107346	-0.030006	0.602542
	cg06265841	chr13	100153613	TM9SF2	-5.9838	0.0409478	0.357765	0.0187545	0.678219	-0.00837203	0.853504
	cg06277814	chr19	12901481	JUNB	-4.22208	-0.133596	0.0547451	0.00364964	0.95806	-0.111609	0.112737
	cg06294321	chr11	57508677	C11orf31	-4.49942	-0.0195359	0.749215	0.0841123	0.174516	-0.00309302	0.960268
	cg06300880	chr3	119279147	CD80	1.09167	-0.0924274	0.15579	0.0598192	0.355425	0.0505896	0.448183
	cg06324419	chr5	134788694	TIFAB	3.09354	0.0825804	0.214287	0.167027	0.0130016	0.181107	0.00728478
	cg06344265	chr11	120530973	GRIK4	-3.55879	0.0249712	0.625314	0.00211859	0.967222	-0.0228924	0.663675
	cg06377353	chr20	25388089	GINS1	-4.76325	0.0614133	0.260893	-0.0109349	0.84219	-0.0252479	0.652631
	cg06398741	chr19	54193611	MIR520A	0.76121	0.0302644	0.310218	0.00589643	0.844169	0.0584555	0.0568601
	cg06433874	chr9	26065861	LOC100506422	0.442199	0.0685462	0.469124	-0.0201543	0.829519	0.0456185	0.634449
	cg06503255	chr5	140053350	DND1	3.12171	0.00705583	0.830768	0.0529498	0.114386	0.0970961	0.00521829
	cg06521827	chr1	16346434	HSPB7	-0.0207816	-0.0408955	0.541981	-0.0281199	0.674833	0.11825	0.0838995
	cg06532506	chr21	47391846	LOC101928796	2.11223	-0.0706575	0.234491	0.0197087	0.73709	0.0190606	0.748008
	cg06536614	chr5	135416381	MIR886	-0.832607	0.000833946	0.993293	-0.0402732	0.687535	-0.116012	0.257665
	cg06552958	chr20	2822051	PCED1A;PCED1A;VPS16;VPS16	-2.11175	0.208938	0.0240892	0.113931	0.217645	0.014237	0.879586
	cg06590444	chr19	51293054	ACPT	2.47303	-0.0123698	0.835518	-0.0209241	0.724552	-0.00859489	0.888194
	cg06622006	chr21	45925602	TSPEAR-AS1;TSPEAR;TSPEAR	3.7062	-0.0692753	0.325095	-0.173097	0.0160988	-0.111738	0.120616
	cg06622833	chr2	233895946	NEU2	2.62485	-0.0620558	0.472236	0.123154	0.159382	0.0300545	0.732083
	cg06652349	chr3	122920027	SEC22A	0.138446	-0.311064	0.10121	0.0708103	0.709313	0.0322849	0.866164
	cg06679562	chr3	14220594	XPC;XPC;LSM3	-4.69302	-0.0150104	0.877623	0.249696	0.0116669	0.146222	0.137765
	cg06688803	chr19	45457306	CLPTM1	1.60218	0.0325729	0.665121	0.0449712	0.553811	0.138506	0.0763567
	cg06690686	chr10	23003779	PIP4K2A	-4.535	-0.04654	0.206492	-0.0390065	0.292821	-0.150824	0.000113314
	cg06694446	chr3	191048753	CCDC50;CCDC50;UTS2D	1.59742	0.013057	0.839715	0.0731191	0.253637	0.0599774	0.36062
	cg06732684	chr11	50257752	LOC441601	-0.427853	0.144518	0.0573034	0.110607	0.14739	0.0650519	0.398287
	cg06738602	chr14	52780634	PTGER2	-1.84649	0.0917636	0.169557	0.0807685	0.23011	-0.00415171	0.951425
	cg06751007	chr17	78233937	RNF213;RNF213	-3.26548	0.0376396	0.687455	0.0558809	0.554034	-0.0641919	0.505093
	cg06756514	chr2	38830750	HNRNPLL;HNRNPLL	-4.77501	-0.000917251	0.984257	-0.0239176	0.603252	0.0727423	0.122749
	cg06773553	chr6	143267593	HIVEP2	-4.80558	0.0160887	0.781467	-0.0537438	0.358933	-0.101558	0.0871251
	cg06806080	chr3	107810791	CD47;CD47;CD47	1.76985	0.168808	0.00288653	0.0615957	0.26977	0.0939999	0.104415
	cg06834875	chr14	100111263	HHIPL1;HHIPL1	-1.0027	-0.0580226	0.144808	-0.0275855	0.489469	-0.055669	0.17432
	cg06872286	chr10	124606645	CUZD1	2.4703	0.0341743	0.461789	0.061993	0.183458	-0.0165454	0.725981
	cg06894070	chr11	71238205	KRTAP5-7	-4.73692	0.0323045	0.47633	0.0513015	0.263263	-0.0672265	0.151954
	cg06937882	chr20	24974362	C20orf3	1.56111	0.133253	0.114248	0.0803489	0.347866	0.157228	0.0695533
	cg07015749	chr1	6085995	KCNAB2;KCNAB2	-0.610497	-0.0139708	0.659261	-0.0177667	0.582523	-0.0455135	0.168637
	cg07039113	chr1	153329013	S100A9	1.6519	0.0205927	0.683094	0.0393936	0.44025	0.127071	0.0147683
	cg07041488	chr16	24266347	CACNG3	2.80224	0.106344	0.131706	0.0965441	0.174198	0.112895	0.118254
	cg07059704	chr4	100242923	ADH1B;ADH1B	1.52379	-0.130309	0.17901	0.0989885	0.305868	0.018694	0.848702
	cg07103722	chr6	31370532	MICA	-1.17278	-0.0663708	0.182743	-0.0230245	0.648879	-0.0654905	0.202798
	cg07131116	chr14	94546722	DDX24;IFI27L1;IFI27L1	-4.16979	0.0308977	0.572975	-0.108273	0.0500886	-0.0744243	0.176067
	cg07153582	chr10	70231796	DNA2;DNA2	-5.62764	-0.0206047	0.740934	-0.0618398	0.330744	-0.0303118	0.63219
	cg07188645	chr17	34208012	CCL5;CCL5	1.40952	-0.0786442	0.353514	0.0717204	0.402072	0.0237953	0.783198
	cg07219602	chr8	82755111	SNX16;SNX16;SNX16	-3.8257	0.0128392	0.884965	0.00114568	0.989861	-0.0239472	0.791302
	cg07251872	chr6	41169918	TREML2	1.33528	0.0090701	0.804166	0.0624924	0.0959432	0.10188	0.00726644
	cg07258715	chr3	12801785	TMEM40	0.242252	-0.110918	0.194153	-0.11787	0.171665	-0.0907765	0.301404
	cg07269035	chr20	13976361	MACROD2;MACROD2;SEL1L2	-3.76842	-0.00704167	0.933624	-0.1067	0.212489	-0.100732	0.242323
	cg07272353	chr2	241631239	AQP12A	0.832526	-0.025073	0.45102	0.0624703	0.064758	0.113905	0.00116466
	cg07279149	chr22	42979424	RRP7BP	3.78539	0.0256597	0.600665	0.0183591	0.710094	0.0692564	0.168881
	cg07341934	chr20	57463711	GNAS;GNAS;GNAS;GNAS	-1.07845	-0.141994	0.0356183	-0.100294	0.142029	-0.188394	0.00754852
	cg07353620	chr19	4770564	C19orf30;MIR7-3	1.4815	-0.101217	0.0765588	-0.0708163	0.214042	-0.0787019	0.173911
	cg07368937	chr5	1882952	IRX4	-5.58193	0.132024	0.426907	-0.056153	0.739757	-0.00402181	0.98117
	cg07380506	chr2	38303506	CYP1B1	-4.71177	0.0396985	0.519464	0.063292	0.309544	0.00552083	0.931163
	cg07395788	chr6	107780783	PDSS2	-5.30597	0.0728397	0.240485	0.0958579	0.126288	0.0189016	0.763126
	cg07405163	chr9	139137956	QSOX2	-4.5583	0.0599471	0.262837	0.00315897	0.9532	-0.0500978	0.362805
	cg07469835	chr17	47865924	MYST2	-4.34426	0.058072	0.278342	0.0320821	0.551491	-0.0469634	0.387104
	cg07482220	chr6	32146520	AGPAT1;RNF5;RNF5P1	-3.3991	0.00686666	0.946505	-0.0268377	0.796978	-0.0517983	0.621877
	cg07502032	chr20	30061711	DEFB124;REM1	3.56272	0.0438567	0.503428	0.0465245	0.480104	-0.0441434	0.510083
	cg07520029	chr1	50490145	AGBL4	1.07185	0.00783126	0.84333	-0.00119304	0.976187	-0.0161648	0.691066
	cg07531933	chr22	38218411	GALR3	1.74634	-0.0488922	0.350059	0.010943	0.835224	-0.014586	0.782916
	cg07640670	chr1	110156211	GNAT2	-0.0921618	-0.015492	0.82231	-0.117102	0.0949789	-0.10189	0.153861
	cg07668993	chr20	43883307	SLPI	-1.42751	-0.00781302	0.877496	0.00525277	0.918064	-0.038875	0.460469
	cg07685736	chr22	21320014	AIFM3;AIFM3;AIFM3;AIFM3	3.19964	-0.0412011	0.521697	0.0351384	0.587666	0.00820173	0.89981
	cg07704699	chr11	27742832	BDNF;BDNF;BDNF;BDNF	-2.00233	-0.0908411	0.0737046	-3.04846e-05	0.999516	-0.110343	0.0329445
	cg07731144	chr19	475675	ODF3L2	3.88813	0.0743356	0.136755	0.00918696	0.853361	-0.0125343	0.804793
	cg07733779	chr3	50267836	GNAI2;GNAI2;GNAI2	0.855142	-0.0320747	0.454023	-0.0555075	0.200185	0.0206808	0.637657
	cg07757887	chr8	104382523	CTHRC1	2.41213	-0.00721485	0.91666	0.014627	0.831637	0.137886	0.0498146
	cg07783282	chr12	95942964	USP44;USP44	-3.47151	-0.127142	0.284131	0.0195446	0.869869	-0.108217	0.369946
	cg07790111	chr19	57077983	ZNF470	3.31563	-0.00879417	0.881743	0.000369762	0.99505	0.101283	0.0940272
	cg07859728	chr17	72858060	GRIN2C	-1.99399	-0.0222293	0.615021	0.0496833	0.262318	-0.0657276	0.143075
	cg07861356	chr14	35009506	EAPP	2.17889	-0.0735099	0.451294	0.0787012	0.416752	-0.105765	0.283608
	cg07893512	chr16	214776	HBM	-4.94441	-0.0769079	0.139444	-0.0525431	0.31546	-0.0918778	0.0892553
	cg07900658	chr6	7389903	CAGE1;CAGE1;CAGE1;CAGE1;CAGE1;CAGE1;RIOK1	-4.70298	0.052798	0.211872	-0.000956219	0.981976	0.0173827	0.684078
	cg07902519	chr12	101988525	MYBPC1;MYBPC1;MYBPC1;MYBPC1;MYBPC1;MYBPC1;MYBPC1;MYBPC1;MYBPC1;MYBPC1	-1.33664	-0.0490496	0.504518	0.0219889	0.766581	0.05103	0.500087
	cg07917269	chr15	74421584	LOC283731;ISLR2;ISLR2;ISLR2;ISLR2	-1.85649	-0.0566769	0.156016	-0.0272538	0.496787	-0.0855257	0.0379651
	cg07936689	chr1	11537977	PTCHD2	1.17701	0.03417	0.553884	0.102859	0.0796398	0.0885147	0.138465
	cg07952421	chr4	69435601	UGT2B15;UGT2B17	1.53529	-0.146565	0.0413143	0.0376689	0.599268	0.025829	0.723869
	cg07969134	chr1	145523488	PEX11B;PEX11B;ITGA10;ITGA10;ITGA10;PEX11B;PEX11B;PEX11B;NBPF20;NBPF10;NBPF10	3.56949	0.0946278	0.201122	0.155227	0.0389067	0.0931227	0.21855
	cg07972983	chr1	205091412	RBBP5	-4.92438	-0.0097301	0.855942	-0.00436814	0.935497	0.0402408	0.461154
	cg08010094	chr2	139539001	NXPH2	1.29064	-0.0997679	0.200195	-0.103264	0.188878	-0.0387449	0.62745
	cg08032483	chr16	1495363	CCDC154;CLCN7;CLCN7	1.03616	-0.0990371	0.102119	0.0101422	0.867197	0.0342605	0.577424
	cg08041188	chr12	10564015	KLRC4-KLRK1	-0.410418	-0.107984	0.427632	-0.0731397	0.593986	0.00423516	0.975837
	cg08047315	chr19	35612159	FXYD3;FXYD3;FXYD3;FXYD3;FXYD3;FXYD3;FXYD3;FXYD3;MIR6887;FXYD3;FXYD3;FXYD3;FXYD3;FXYD3;FXYD3	2.63677	0.0895537	0.190107	0.182634	0.00924729	0.26387	0.000265882
	cg08060810	chr11	55587104	OR5D18	1.56361	-0.21306	0.1526	-0.00182425	0.990067	0.103976	0.493876
	cg08072862	chr12	113587240	CCDC42B	5.23557	-0.024719	0.593451	0.0312944	0.505398	0.128727	0.00824687
	cg08082355	chr20	56286441	PMEPA1;PMEPA1;PMEPA1;PMEPA1;PMEPA1	0.874373	0.00274719	0.954208	-0.042167	0.383313	-0.0373179	0.448991
	cg08102564	chr17	19620263	SLC47A2;SLC47A2	1.04133	-0.0255121	0.559225	0.0262568	0.551789	-0.0160406	0.720566
	cg08115571	chr4	1722122	TACC3;TMEM129;TMEM129	-3.20494	0.103784	0.0595892	0.0137018	0.803157	-0.0684889	0.220875
	cg08116728	chr9	19788055	SLC24A2;SLC24A2	-1.71156	0.117339	0.124452	0.0274197	0.722973	-0.0734349	0.349538
	cg08144237	chr11	100862189	TMEM133	1.07101	-0.173094	0.244071	0.0402727	0.784969	0.102117	0.495091
	cg08152263	chr22	35795274	MCM5	3.11517	0.0890629	0.0946517	0.102954	0.0559954	0.110392	0.0434847
	cg08152640	chr10	74451458	MCU;MCU;MCU;MCU	-2.77327	0.0740743	0.500146	0.0126445	0.908064	0.0813201	0.461631
	cg08158657	chr19	39340777	HNRNPL;HNRNPL	-5.09245	0.0951816	0.0932783	0.124679	0.0300106	0.0755921	0.189021
	cg08161306	chr22	47169227	TBC1D22A;TBC1D22A;TBC1D22A;TBC1D22A;TBC1D22A	0.737156	0.000413198	0.993302	-0.00257211	0.95851	0.000808825	0.987267
	cg08195981	chr1	247242928	ZNF670;ZNF670;ZNF670-ZNF695	-2.45602	-0.0692147	0.300891	0.0107559	0.871523	-0.100566	0.139235
	cg08220261	chr8	120845378	TAF2	-5.25033	0.0346463	0.598674	0.0428011	0.519057	0.00669722	0.91993
	cg08281341	chr12	2921677	ITFG2	-4.39089	0.127933	0.0170512	0.0560461	0.298284	0.0810895	0.135636
	cg08346664	chr13	21714266	SAP18	-2.88478	0.0620381	0.379283	-0.0660308	0.354139	-0.022	0.763525
	cg08356926	chr4	70893329	HTN3	1.07449	-0.455509	0.0236051	-0.080805	0.686322	-0.0728377	0.720142
	cg08380262	chr11	1707163	HCCA2;FAM99B	3.23818	0.0285883	0.650922	0.0847222	0.189505	0.0697363	0.281266
	cg08416676	chr8	103562972	ODF1	3.66186	0.00855154	0.874369	0.0408439	0.451124	0.0999059	0.0700365
	cg08422420	chr5	1594733	SDHAP3	-5.29726	-0.150297	0.143255	-0.164907	0.111795	-0.0780978	0.458048
	cg08433504	chr15	39872071	THBS1	3.10213	0.101049	0.253784	0.123789	0.166172	0.101565	0.261695
	cg08475025	chr19	36980928	LOC728752;ZNF566;ZNF566;ZNF566;ZNF566;ZNF566	-4.09033	-0.132497	0.159359	-0.127818	0.178012	-0.168575	0.0799501
	cg08477332	chr1	153590243	S100A14	-0.496282	-0.105877	0.0882105	0.0106817	0.863546	-0.0882744	0.166402
	cg08494221	chr8	30892479	PURG;WRN	1.33511	0.0583424	0.417641	-0.0110281	0.879085	-0.00408714	0.955075
	cg08514194	chr21	46075092	KRTAP12-4;C21orf29	2.03788	0.0712399	0.149909	0.0160604	0.746311	0.0948991	0.0635979
	cg08521238	chr11	46638088	ATG13;ATG13;ATG13;ATG13;ATG13;ATG13;HARBI1	2.80688	-0.0332725	0.633629	0.0576936	0.411647	0.108283	0.127899
	cg08531528	chr1	150898635	SETDB1;SETDB1;SETDB1	-4.83298	-0.061431	0.252577	-0.0458384	0.39593	-0.0562305	0.308049
	cg08541895	chr19	19315349	NR2C2AP	1.46388	0.0260756	0.706315	-0.0120847	0.862482	0.0754716	0.286846
	cg08547694	chr1	243418811	SDCCAG8;CEP170;CEP170;CEP170	-4.48441	0.000460137	0.995451	-0.0150677	0.854259	-0.0887235	0.279365
	cg08550441	chr11	65641035	EFEMP2	-5.02048	-0.0374892	0.429052	-0.0191518	0.688462	-0.086952	0.0770286
	cg08560969	chr1	87838356	LINC01364	3.53168	0.0446052	0.560365	0.00101449	0.989404	0.0666406	0.386317
	cg08580672	chr15	25322131	SNORD116-12	1.80607	-0.0292441	0.570095	-0.0406639	0.438148	0.0193749	0.713911
	cg08584130	chr9	139690068	CCDC183	2.23433	-0.000774815	0.98943	0.0785006	0.185066	0.0210408	0.727689
	cg08657228	chr20	170641	DEFB128	-1.11388	-0.0469216	0.428657	-0.0335123	0.574943	0.0391217	0.521504
	cg08658282	chr1	110166385	AMPD2;AMPD2;AMPD2;AMPD2;AMPD2	-0.157368	-0.0742842	0.0419173	-0.0174224	0.631989	0.00949608	0.798614
	cg08662017	chr11	12031093	DKK3;DKK3;DKK3	-3.95559	0.0488647	0.544809	0.0130171	0.872846	-0.0960092	0.249018
	cg08673291	chr1	248904167	LYPD8;LYPD8	1.67283	0.0218634	0.708707	0.0552608	0.354027	0.120607	0.0484663
	cg08690031	chr2	174219209	CDCA7;CDCA7	-4.48615	0.12628	0.0131407	0.0435221	0.389607	0.0383123	0.452993
	cg08710234	chr1	239882975	CHRM3-AS2;CHRM3	-4.61404	0.000556901	0.993874	-0.0273317	0.705585	-0.0539698	0.462962
	cg08731720	chr17	47785491	SLC35B1	-4.78817	0.0512496	0.439956	0.0303584	0.649589	-0.00794505	0.906727
	cg08749443	chr15	90224098	PLIN1;PLIN1	3.76042	-0.0290446	0.673233	0.0855243	0.219528	0.0739279	0.294438
	cg08759026	chr11	69061454	MYEOV	-0.260882	-0.0130442	0.675328	-0.023063	0.458518	0.0406073	0.200422
	cg08806681	chr19	55888156	TMEM190	0.437585	0.068725	0.0953918	-0.0101142	0.80637	0.0291391	0.489551
	cg08822118	chr3	184037481	EIF4G1;EIF4G1;EIF4G1;EIF4G1;EIF4G1	1.93478	0.0395994	0.462204	0.0637037	0.241483	0.0300351	0.585664
	cg08832744	chr17	79283095	C17orf55	-3.65297	-0.0274379	0.697086	0.0867727	0.215421	0.0160116	0.81933
	cg08860610	chr19	43385100	PSG1	3.14528	0.0567272	0.448543	0.112377	0.136471	0.258535	0.000962534
	cg08900913	chr18	12990912	CEP192	-5.67651	-0.0105565	0.873406	-0.0536714	0.421774	-0.0895493	0.182719
	cg08940989	chr17	72243882	TTYH2;TTYH2	2.02767	-0.00652365	0.904299	-0.0140967	0.798252	0.0254826	0.643164
	cg08941871	chr16	88782854	MIR4722;PIEZO1	2.09844	0.0930187	0.176053	0.10265	0.139352	0.15279	0.0304989
	cg08954709	chr16	70328279	DDX19B;DDX19B;DDX19B	3.5158	0.0931755	0.195207	-0.0116434	0.871818	0.0234258	0.749429
	cg09009519	chr9	86571691	C9orf64	-4.41481	-0.00541123	0.930281	-0.0145724	0.815224	-0.131693	0.0383797
	cg09059548	chr12	9066665	PHC1	-5.09464	0.00644918	0.9085	0.0136196	0.806466	-0.0600743	0.287048
	cg09080788	chr17	13927712	CDRT15P	3.97873	-0.00632545	0.929024	-0.0375317	0.600494	0.118497	0.102837
	cg09086761	chr11	62369541	MTA2	-4.50614	0.0629452	0.446289	0.0307781	0.711973	0.0019178	0.981605
	cg09089242	chr11	33892236	LMO2;LMO2;LMO2	-3.22434	-0.0252372	0.763881	0.106539	0.209855	-0.0697636	0.412881
	cg09110274	chr12	2028254	CACNA2D4	1.83675	0.0906259	0.164482	0.0265018	0.683028	0.123701	0.0620005
	cg09132376	chr7	129931572	CPA4;CPA4	2.58117	0.0932365	0.184369	-0.00460964	0.947302	0.050107	0.489084
	cg09168222	chr4	89299733	HERC6;HERC6	2.7278	-0.0482675	0.561464	-0.0601844	0.465222	-0.0150171	0.857833
	cg09168501	chr1	170114243	METTL11B	0.498504	-0.269986	0.564695	0.247712	0.60001	0.16114	0.73447
	cg09180848	chr15	83953780	BNC1	-4.35608	-0.0590144	0.428955	0.0107428	0.885059	-0.0200435	0.789405
	cg09204618	chr22	19117090	TSSK2	2.26683	-0.13138	0.0704349	0.108704	0.133412	0.017794	0.806936
	cg09231862	chr14	29235376	FOXG1	-2.82815	0.0732286	0.425186	0.0410703	0.656418	-0.0146183	0.875307
	cg09247945	chr22	37173159	IFT27;IFT27;IFT27	2.89678	-0.0600071	0.350366	-0.00880084	0.891644	0.0470694	0.469551
	cg09248148	chr21	15755608	HSPA13	-3.52685	-0.0524406	0.199053	0.0259962	0.526324	-0.0333391	0.420961
	cg09256393	chr2	220325165	SPEG;SPEG	1.33521	-0.0855265	0.211554	0.027024	0.696943	0.0647284	0.352896
	cg09270484	chr10	96305431	HELLS	-4.10523	0.0820115	0.336124	0.0464801	0.591528	0.0698474	0.418486
	cg09309058	chr1	19969811	NBL1;NBL1;NBL1;NBL1;NBL1;MINOS1-NBL1;MINOS1-NBL1;NBL1	0.651656	-0.101363	0.0147625	-0.011669	0.77477	0.0039935	0.923211
	cg09335599	chr14	21492099	NDRG2;NDRG2;NDRG2;NDRG2;NDRG2;NDRG2;NDRG2;NDRG2;NDRG2;NDRG2;NDRG2;NDRG2;NDRG2;MIR6717;NDRG2	2.78496	-0.0550965	0.257657	-0.0893993	0.0681024	-0.144043	0.00442486
	cg09357483	chr16	87904491	SLC7A5	2.88983	0.0933314	0.497787	0.0354803	0.798147	0.190819	0.17959
	cg09371890	chr11	66788739	SYT12	1.88592	0.0412825	0.552054	0.00461084	0.947445	0.0174442	0.805946
	cg09436545	chr16	71496735	ZNF23	0.374685	0.0933424	0.31516	0.0849027	0.36476	0.0894239	0.346582
	cg09453425	chr6	46713656	LOC100287718	2.89251	0.0804498	0.190357	0.0887627	0.148083	0.144151	0.0208484
	cg09478324	chr19	57050146	ZFP28;ZFP28	-4.5875	-0.118123	0.0803405	-0.0472381	0.485084	0.0127944	0.852763
	cg09511119	chr7	121945743	FEZF1;FEZF1	-2.76535	-0.0384652	0.541245	0.0357565	0.573191	-0.00480855	0.940139
	cg09515323	chr7	129709498	KLHDC10	2.03655	-0.0445898	0.638202	0.0444675	0.640792	-0.0164578	0.862965
	cg09518270	chr1	211308115	KCNH1;KCNH1	1.09385	-0.0587917	0.359662	-0.00359349	0.955641	0.127908	0.0548132
	cg09521872	chr7	50800547	GRB10;GRB10;GRB10	3.31388	0.00225935	0.977417	0.0292453	0.714204	0.124202	0.129277
	cg09531892	chr8	105601835	LRP12;LRP12	-2.75594	0.0536811	0.455271	0.0397848	0.586324	-0.0825687	0.263822
	cg09551472	chr6	27280195	POM121L2	-4.28608	-0.0481339	0.666665	-0.156462	0.166776	-0.042588	0.707053
	cg09558982	chr11	116708413	APOA1	0.793424	-0.045937	0.212286	-0.0328023	0.375998	-0.0182959	0.627061
	cg09567915	chr6	29717260	LOC285830;LOC285830	-0.475621	0.00478477	0.91849	0.00343358	0.941516	-0.0715951	0.134264
	cg09576866	chr16	1845605	IGFALS	2.47671	0.0108893	0.8825	0.0203157	0.784639	0.0175857	0.816615
	cg09580153	chr6	41068724	NFYA;NFYA;LOC221442	4.5333	0.0539458	0.368132	-0.00383111	0.949375	0.0915175	0.13976
	cg09604167	chr12	50134882	TMBIM6;TMBIM6	1.04394	-0.0271672	0.637664	0.0443698	0.445485	0.0303027	0.603272
	cg09658126	chr12	66524763	LLPH-AS1;LLPH	-5.42738	0.0312613	0.575287	0.0138212	0.805925	-0.0299768	0.59727
	cg09734011	chr5	175976214	PCDH24	1.90107	0.0195241	0.762302	0.0247931	0.703129	0.0752575	0.259033
	cg09763180	chr10	135061316	MIR202	2.92089	0.0431267	0.660594	0.128886	0.194945	0.16943	0.0917144
	cg09766355	chr1	182760858	NPL	2.4022	-0.144832	0.0790041	0.0493699	0.549817	0.140047	0.0982008
	cg09825575	chr6	31465556	MICB	-2.90506	-0.00438813	0.937216	-0.0827527	0.143302	-0.141417	0.0152738
	cg09885499	chr6	27356509	ZNF391	-3.97118	-0.0273628	0.616602	-0.0515952	0.35002	-0.0585964	0.292101
	cg09885502	chr20	57463991	GNAS;GNAS;GNAS;GNAS	-0.92834	-0.00204462	0.9856	0.177816	0.122233	-0.0883617	0.44955
	cg09904177	chr6	26538194	HMGN4	-3.73883	-0.106848	0.0653904	-0.122411	0.0369072	-0.155487	0.00979834
	cg09943980	chr1	156118385	SEMA4A	-0.51089	-0.10078	0.0123711	-0.0520809	0.198191	-0.0920067	0.025709
	cg09951194	chr20	62179331	SRMS	0.673761	-0.190855	0.00215435	-0.131841	0.0327121	0.0073093	0.906711
	cg09970023	chr14	61191253	SIX4	-0.398854	0.0260549	0.80524	0.118609	0.267283	0.12994	0.229144
	cg09982071	chr19	10947026	TMED1	-4.30012	0.00686033	0.919584	0.0294811	0.666867	-0.0851525	0.220709
	cg09998519	chr1	245028194	HNRNPU;HNRNPU	-5.19095	-0.0578298	0.375643	0.0194873	0.764665	-0.163297	0.014233
	cg10006614	chr14	95877336	C14orf139	0.777877	0.03433	0.552719	0.065786	0.260695	0.0831758	0.16444
	cg10026427	chr1	156461666	MEF2D;MEF2D	1.12137	-0.120574	0.00588423	0.00203291	0.962462	-0.00980825	0.822082
	cg10044179	chr21	15352983	C21orf81	-0.400794	-0.0105382	0.916448	-0.0582914	0.565513	-0.196997	0.059221
	cg10053674	chr12	366623	LOC102723544;SLC6A13;SLC6A13	2.8074	-0.0297917	0.702589	0.112441	0.147426	0.084478	0.282464
	cg10059167	chr13	64311555	OR7E156P	3.02598	-0.0306556	0.623502	0.0068667	0.912121	0.0178468	0.777174
	cg10094191	chr1	160855148	ITLN1	1.45902	-0.0363316	0.578084	0.0332023	0.616971	-0.00915063	0.890597
	cg10099799	chr19	33794556	LOC80054;CEBPA	-2.82774	0.0273666	0.662698	-0.115829	0.0694747	-0.180413	0.00565077
	cg10108626	chr19	6737760	GPR108;GPR108	-4.8604	-0.00887911	0.893085	0.0325519	0.6284	-0.112534	0.0955567
	cg10127942	chr10	104597661	CYP17A1	2.73014	-0.0427934	0.546494	-0.0615549	0.390359	-0.0173446	0.809931
	cg10130564	chr11	117069849	TAGLN;TAGLN	2.85735	-0.0490501	0.494069	0.117172	0.10746	0.112059	0.130585
	cg10140583	chr8	143868110	LY6D	2.15855	0.0205357	0.662811	0.0707792	0.142118	0.0557137	0.250483
	cg10151085	chr12	54654090	CBX5;CBX5;CBX5	-2.12551	-0.00570475	0.933846	-0.0859418	0.221712	-0.101331	0.161543
	cg10156739	chr6	46714674	LOC100287718	2.80772	-0.130448	0.213779	-0.0260628	0.801167	0.00220158	0.983373
	cg10160312	chr3	9989029	PRRT3;PRRT3-AS1	2.89982	0.0211757	0.919269	0.183285	0.385452	0.181926	0.396811
	cg10170495	chr22	33454616	SYN3	-0.976211	-0.00265789	0.937655	0.0169295	0.621571	-0.0277513	0.425665
	cg10260334	chr2	3705649	ALLC	3.37343	0.0448147	0.463176	0.161842	0.0097364	0.0770229	0.215377
	cg10318323	chr5	132162526	SHROOM1;SHROOM1	3.24076	0.0953613	0.138025	0.0691613	0.284339	0.14246	0.0317672
	cg10326673	chr2	30669757	LCLAT1;LCLAT1;LCLAT1;LCLAT1	-1.2439	-0.0360466	0.631009	-0.0542773	0.473824	0.0561373	0.467971
	cg10347246	chr17	21193716	MAP2K3;MAP2K3	4.09322	-0.0865599	0.389297	0.0248105	0.806235	0.0779428	0.442116
	cg10370109	chr10	133918102	JAKMIP3	1.51111	-0.0818379	0.312841	-0.0398944	0.625021	0.0937404	0.26126
	cg10385379	chr14	77738080	NGB	3.46465	0.0186334	0.748753	0.0285666	0.626157	0.0565978	0.340373
	cg10395101	chr8	6420858	ANGPT2;ANGPT2;ANGPT2;MCPH1	2.26878	0.0657846	0.379858	0.0237343	0.752718	0.0392027	0.612565
	cg10426652	chr2	190305703	WDR75	-5.29285	0.0256748	0.689561	0.0230796	0.718973	0.0200518	0.757696
	cg10436540	chr17	4047319	ZZEF1;CYB5D2;CYB5D2;CYB5D2	-4.05421	0.0959803	0.142727	-0.0218264	0.739583	0.0314292	0.635687
	cg10440681	chr16	89939442	TCF25	-5.043	0.0645082	0.577091	0.00623521	0.957291	-0.0910732	0.433148
	cg10472759	chr6	122793075	PKIB;PKIB;SERINC1	-5.43602	-0.0529547	0.146671	-0.0610635	0.0938447	-0.148924	0.000115798
	cg10489786	chr11	118938260	VPS11	-3.52368	0.0945838	0.0546185	0.0175824	0.720445	0.00345609	0.944392
	cg10491993	chr16	21964412	UQCRC2	-4.94724	0.0164053	0.695187	0.0247642	0.557629	-0.0265874	0.539695
	cg10492559	chr1	216897232	ESRRG;ESRRG;ESRRG;ESRRG;ESRRG;ESRRG;ESRRG;ESRRG;ESRRG;ESRRG;ESRRG;ESRRG;ESRRG;ESRRG;ESRRG;ESRRG	-1.38852	-0.0743009	0.106035	-0.00810919	0.857321	-0.045459	0.332488
	cg10503203	chr19	53897906	ZNF765	-0.235543	-0.00793313	0.813541	-0.00582763	0.863435	-0.0123115	0.724475
	cg10513437	chr5	170814177	NPM1;NPM1;NPM1	-3.72334	-0.12739	0.167776	0.0395672	0.669327	-0.120673	0.197855
	cg10523679	chr1	76189770	ACADM;ACADM	-1.84415	-0.0399404	0.579765	0.0715619	0.326306	0.0545338	0.462914
	cg10543947	chr22	36635882	APOL2;APOL2;APOL2	-2.2362	0.0500937	0.529594	-0.0114005	0.887115	-0.108025	0.18926
	cg10544093	chr20	2632942	MIR1292;NOP56;NOP56	-5.35819	-0.0500345	0.441705	0.0115183	0.858797	0.0309327	0.639802
	cg10546252	chr22	24384294	GSTT1	-4.5046	0.159166	0.0364087	0.164986	0.0316923	0.0652365	0.400062
	cg10561989	chr14	35408569	C14orf19	2.80678	0.0683146	0.280384	0.117305	0.0676407	0.156174	0.0173558
	cg10680514	chr19	40093111	LGALS13	-3.09877	0.0752623	0.18523	0.0174306	0.759963	-0.0753867	0.197493
	cg10709645	chr16	67998039	SLC12A4;SLC12A4;SLC12A4;SLC12A4;SLC12A4	3.55094	0.073015	0.414929	0.111084	0.219993	0.0925504	0.315524
	cg10769545	chr12	89413492	LOC728084	-4.04032	0.163181	0.184499	-0.00314761	0.979448	0.0767373	0.532476
	cg10770046	chr1	6446787	ACOT7;ACOT7	4.14802	0.0477217	0.499779	0.0931395	0.192154	0.00292731	0.967449
	cg10771931	chr19	34972145	WTIP	3.10964	0.0602451	0.160761	0.0585531	0.1765	0.0842782	0.057924
	cg10776533	chr3	184037459	EIF4G1;EIF4G1;EIF4G1;EIF4G1;EIF4G1	2.39633	-0.0641985	0.21274	-0.0106318	0.835836	0.0363365	0.485184
	cg10779718	chr11	117014861	PAFAH1B2	-3.22356	-0.0143721	0.737179	-0.0429853	0.320995	-0.151132	0.000893693
	cg10807260	chr19	52227348	HAS1	-2.12529	-0.0213169	0.607521	0.00246636	0.952972	-0.00320777	0.939673
	cg10823707	chr20	44993770	SLC35C2;SLC35C2;SLC35C2	3.05741	0.0389408	0.559849	-0.019013	0.77739	0.0303884	0.653281
	cg10826053	chr4	108641834	PAPSS1	-4.95776	-0.0310627	0.445119	-0.0501776	0.22238	-0.0452142	0.276334
	cg10836258	chr5	180325254	BTNL8;BTNL8;BTNL8;BTNL8;BTNL8	3.01713	-0.00683757	0.932507	0.0842028	0.301062	0.0816457	0.321633
	cg10850150	chr1	89357638	GTF2B	-3.05299	0.200499	0.0838561	0.0119038	0.917963	0.038568	0.740052
	cg10864689	chr6	127664660	ECHDC1;ECHDC1;ECHDC1;ECHDC1;ECHDC1;ECHDC1;ECHDC1;ECHDC1;ECHDC1	-2.08952	-0.00191399	0.976404	-0.0558376	0.393367	-0.0498902	0.454786
	cg10869069	chr6	101329502	ASCC3;ASCC3	-3.52991	0.00132378	0.976336	-0.0402849	0.371588	-0.0844527	0.0650146
	cg10912334	chr1	225615846	LBR;LBR	-4.49818	0.0269824	0.63737	0.00697686	0.904642	-0.167571	0.00512451
	cg10957918	chr12	125473823	DHX37	-2.32401	0.109358	0.135806	0.018404	0.802343	-0.0212289	0.77718
	cg10971122	chr12	7261915	C1RL;LOC283314	-4.92929	0.0041934	0.947046	0.0753729	0.237904	0.0511325	0.425155
	cg10975354	chr9	79792074	VPS13A;VPS13A;LOC100286938;VPS13A;VPS13A	-3.23716	-0.0579098	0.361288	-0.0274517	0.667405	-0.025153	0.699703
	cg10978526	chr7	143140416	TAS2R60	1.82044	0.0200764	0.74117	-0.0185828	0.763675	0.044358	0.479625
	cg10986050	chr10	27704762	PTCHD3	3.04193	0.0785547	0.186861	0.152036	0.0115104	0.181843	0.00307224
	cg10989683	chr1	15478401	TMEM51;TMEM51;C1orf126	3.03593	-0.0138152	0.857505	0.0486748	0.531041	0.0737065	0.34896
	cg10991751	chr9	21975084	CDKN2A;CDKN2A;CDKN2A;CDKN2A;CDKN2A;CDKN2A	-4.60521	0.102733	0.0744552	0.0905686	0.117826	0.0453638	0.437277
	cg10999407	chr7	154000921	DPP6;DPP6;DPP6;DPP6;DPP6	2.2661	-0.0661286	0.227419	0.0204506	0.710201	0.0714914	0.199963
	cg11008123	chr11	33097335	LOC283267	-0.983477	0.139941	0.115161	0.0200736	0.821581	0.24874	0.0072912
	cg11024136	chr13	27812249	LINC00412	2.80075	-0.0711754	0.489032	0.11105	0.28015	0.0433818	0.67601
	cg11064039	chr7	766100	PRKAR1B;PRKAR1B;PRKAR1B;HEATR2	-3.52703	-0.0654221	0.409255	-0.0417193	0.601545	-0.0516995	0.526139
	cg11098558	chr8	30585669	GSR;GSR;GSR;GSR	-5.81707	-0.0182411	0.67642	-0.004707	0.914918	-0.157045	0.00064105
	cg11128983	chr5	175297531	CPLX2;CPLX2	1.20041	0.0155798	0.780667	0.0960881	0.0912202	0.122467	0.0357853
	cg11132334	chr4	48136298	TXK	-1.57098	0.0964031	0.0374834	0.0502722	0.277843	-0.0146161	0.754742
	cg11172565	chr19	14064294	DCAF15;PODNL1;PODNL1	0.477244	0.0545811	0.0826669	0.0398411	0.207202	0.0523959	0.101505
	cg11242773	chr8	42698994	THAP1;THAP1	2.18544	0.0848112	0.205897	-0.0877094	0.194601	0.0473577	0.486832
	cg11274494	chr11	61975107	SCGB2A1	3.00659	0.0216887	0.735213	0.0117508	0.855716	0.0364949	0.57533
	cg11285428	chr11	36616266	C11orf74;C11orf74;C11orf74;RAG2;RAG2;RAG2;C11orf74;C11orf74;C11orf74;C11orf74;C11orf74;C11orf74;C11orf74	-4.18233	0.0762087	0.352478	-0.0046674	0.954796	0.107384	0.199469
	cg11318133	chr12	113416268	OAS2;OAS2;OAS2	-3.63204	0.0577076	0.411666	0.106974	0.129828	-0.0273073	0.698845
	cg11340524	chr15	55563482	RAB27A;RAB27A;RAB27A;RAB27A	1.31378	0.0269952	0.779367	0.25115	0.0118345	0.104064	0.288692
	cg11343894	chr1	153599704	S100A13;S100A13;S100A13;S100A13;S100A1;S100A13;S100A13	0.0401543	0.0202354	0.713276	0.0255186	0.64608	0.0995249	0.0816025
	cg11397062	chr10	114043316	TECTB	0.931642	0.00112099	0.981604	-0.0242358	0.621452	0.0240048	0.632223
	cg11429632	chr9	123964581	RAB14	-4.10748	-0.0262448	0.709205	-0.0810845	0.254406	-0.145024	0.0460405
	cg11450928	chr11	5442215	OR51Q1;OR51B5;OR51B5	0.541941	-0.068379	0.63376	0.14347	0.313427	0.116687	0.42018
	cg11454334	chr19	924758	ARID3A	-2.9842	-0.105411	0.151026	-0.0529042	0.473123	0.0653566	0.385259
	cg11464091	chr9	84304983	TLE1	-4.22006	0.0459627	0.565887	0.00452562	0.954577	0.161249	0.0482382
	cg11466708	chr22	23974816	C22orf43	1.55441	-0.0371294	0.560736	-0.016724	0.794758	-0.0158123	0.809253
	cg11484872	chr6	31543169	TNF	-0.969042	-0.00556604	0.902311	0.0541335	0.242597	0.046055	0.318605
	cg11504635	chr9	107690580	ABCA1	-5.08188	-0.0632193	0.273583	-0.00288975	0.960223	0.0986928	0.0940608
	cg11507059	chr3	184052473	FAM131A;EIF4G1;EIF4G1;EIF4G1;EIF4G1;EIF4G1;EIF4G1;EIF4G1;EIF4G1	1.73671	0.0834419	0.128975	0.0575774	0.296481	0.0322271	0.558099
	cg11523134	chr1	3605747	TP73;TP73;TP73;TP73	2.15723	-0.0780469	0.2911	0.0699773	0.347591	0.117063	0.121837
	cg11529738	chr17	41278425	BRCA1;NBR2;BRCA1;BRCA1;BRCA1;BRCA1	1.39565	-0.0938604	0.187766	-0.0183798	0.797185	-0.0556964	0.447358
	cg11536216	chr15	83952360	BNC1;BNC1	-4.18709	0.0975555	0.118421	-0.111466	0.0802309	-0.174648	0.00666945
	cg11539066	chr8	1764618	MIR596	2.3815	0.00573049	0.931059	-0.0192314	0.773569	-0.0272731	0.689386
	cg11596404	chr1	153599772	S100A13;S100A13;S100A13;S100A13;S100A1;S100A13	0.381829	-0.055394	0.0790519	-0.00899322	0.775656	-0.00263231	0.934849
	cg11607710	chr12	125020250	NCOR2;NCOR2	2.36706	-0.0394715	0.602883	0.00102739	0.989263	-0.055315	0.47937
	cg11615743	chr2	47382538	C2orf61;C2orf61	4.07881	0.102706	0.285374	0.0763202	0.430433	0.258908	0.00939109
	cg11620909	chr11	66789301	SYT12	0.281345	0.0280641	0.660767	0.0716344	0.268011	0.0438787	0.501422
	cg11680055	chr1	110230252	GSTM1;GSTM1	-1.20218	-0.115314	0.230685	0.0737754	0.446124	-0.0606348	0.53921
	cg11698035	chr17	73105356	ARMC7	-3.33417	0.0535894	0.294255	-0.0111195	0.828625	-0.0602998	0.24667
	cg11741168	chr15	64673872	KIAA0101;KIAA0101	-3.23549	0.142363	0.209743	0.00913017	0.935512	0.0420427	0.711189
	cg11757894	chr5	172198326	DUSP1	-5.38062	0.0306895	0.593363	0.0871026	0.135311	0.0276065	0.639682
	cg11772171	chr11	2292544	ASCL2	-3.23533	-0.0223275	0.786556	0.0650479	0.434638	-0.106946	0.20463
	cg11799072	chr11	85339621	TMEM126B;DLG2	-4.57558	0.0653787	0.321608	0.0257833	0.697533	0.00970704	0.884518
	cg11808874	chr2	70529494	FAM136A	2.27756	-0.00824864	0.873351	0.0688089	0.189184	-0.00184219	0.972026
	cg11809702	chr6	28891882	TRIM27	-4.85071	0.141767	0.0329741	0.142138	0.0355928	-0.0282748	0.671678
	cg11814422	chr18	47018265	SNORD58A;RPL17;SNORD58B;RPL17	-3.8064	0.117144	0.0114593	0.141245	0.0027027	0.13218	0.00539223
	cg11825501	chr7	4168039	SDK1;SDK1	3.0049	0.0703706	0.372739	0.119769	0.133927	0.152893	0.0588314
	cg11861387	chr10	47083392	PPYR1	-3.06127	0.0319676	0.665214	0.0556823	0.45548	0.00943182	0.901287
	cg11870206	chr19	51017932	ASPDH;ASPDH;ASPDH	-0.00693058	-0.00635495	0.875599	0.0440149	0.283912	0.0373463	0.370434
	cg11881599	chr12	92814084	CLLU1OS;CLLU1;CLLU1	1.64171	0.0109754	0.845176	0.0724527	0.201251	0.0415853	0.473782
	cg11890956	chr21	40555474	PSMG1;PSMG1	-5.97781	0.0196539	0.575681	0.00415614	0.906499	-0.128777	0.000513493
	cg11915664	chr1	153599769	S100A13;S100A13;S100A13;S100A13;S100A1;S100A13	-0.353475	-0.0475961	0.0516036	0.0125223	0.60823	0.00520134	0.834648
	cg11965913	chr1	205819406	PM20D1	-3.0831	-0.189772	0.0834083	-0.0689611	0.529928	-0.187552	0.0962871
	cg11969093	chr17	48171720	PDK2;PDK2;PDK2;PDK2	-5.34964	-0.00278081	0.964173	-0.0445159	0.47281	-0.0479393	0.442561
	cg11988474	chr1	53686383	C1orf123;C1orf123;C1orf123;C1orf123	-2.58625	-0.0599718	0.163026	0.00127993	0.976331	-0.0778947	0.0795405
	cg12013930	chr2	219264803	CTDSP1;CTDSP1;CTDSP1	-4.38715	0.0861818	0.170859	0.0619276	0.323004	-0.077588	0.218695
	cg12021641	chr6	29555593	OR2H2	0.516689	0.0255599	0.617637	0.023346	0.650876	0.0150414	0.775332
	cg12024887	chr19	6737490	GPR108;GPR108	-4.56194	-0.0130503	0.854094	-0.0385706	0.590333	-0.0612645	0.402153
	cg12060786	chr6	31803718	C6orf48;C6orf48;SNORD52	-3.78429	0.111864	0.274961	0.184528	0.0754508	0.142802	0.175539
	cg12061021	chr1	95699574	RWDD3;RWDD3	-4.21976	-0.0105632	0.85721	0.0125892	0.834576	-0.213382	0.000525452
	cg12062611	chr3	129600070	TMCC1;TMCC1	0.46952	-0.21552	0.213088	0.135071	0.432948	0.061296	0.724096
	cg12078738	chr6	87804962	CGA	0.549604	-0.301962	0.123447	-0.0280993	0.886169	-0.169675	0.392016
	cg12080566	chr2	75798232	FAM176A	1.13431	-0.0492799	0.547502	0.0583403	0.473286	0.0130795	0.873996
	cg12127282	chr2	177014685	HOXD4;MIR10B	-2.05442	-0.04113	0.606378	-0.118452	0.143296	-0.113535	0.168697
	cg12171675	chr19	15083795	SLC1A6	3.10473	0.124478	0.0278823	0.0528504	0.349431	0.0638882	0.268332
	cg12177207	chr3	159943101	LOC401097	-6.32756	0.0149848	0.707492	-0.0170212	0.672789	-0.0847819	0.0405898
	cg12177643	chr6	136789152	MAP7;MAP7;MAP7;MAP7;MAP7;MAP7;MAP7;MAP7;MAP7;MAP7	3.29391	0.0712725	0.335635	0.116157	0.121121	0.118498	0.117169
	cg12181083	chr8	70378645	SULF1;SULF1	-2.94557	0.0766402	0.545204	-0.1241	0.332181	-0.136139	0.294252
	cg12186981	chr11	6804983	OR2AG1	3.57118	-0.0188801	0.800567	0.0175716	0.813474	0.0258113	0.736505
	cg12210770	chr17	8022010	ALOXE3;ALOXE3	-4.95154	0.0566834	0.371946	-0.0806484	0.208451	0.014466	0.824028
	cg12212240	chr7	25019893	OSBPL3;OSBPL3;OSBPL3;OSBPL3	-4.32176	0.0457207	0.491598	0.101425	0.128215	0.0179792	0.787436
	cg12238812	chr12	133464892	CHFR;CHFR;CHFR;CHFR;CHFR	-3.17256	-0.118643	0.233278	-0.112213	0.259387	-0.277812	0.00690558
	cg12243194	chr19	36165473	UPK1A-AS1;UPK1A;UPK1A	2.72589	0.132161	0.0879336	0.000770132	0.992067	0.129987	0.0986304
	cg12252547	chr8	120220032	MAL2	-0.294489	0.0678988	0.246857	0.149807	0.0124957	0.0923723	0.127088
	cg12254648	chr20	35168979	MYL9;MYL9	3.25172	0.0472065	0.363371	0.0219071	0.677645	0.0910087	0.0858315
	cg12308965	chr11	67291387	CABP2;CABP2	0.24585	-0.0896161	0.0235372	-0.00282619	0.942745	0.0503378	0.209278
	cg12309668	chr4	186732837	SORBS2;SORBS2;SORBS2;SORBS2;SORBS2;SORBS2;SORBS2	-1.13658	-0.114221	0.14453	-0.0317288	0.683615	-0.0456424	0.563894
	cg12334811	chr6	28045602	ZNF165	3.4178	-0.0252236	0.679486	0.0492524	0.419501	0.0239519	0.694105
	cg12348441	chr16	25160924	LCMT1-AS2;LCMT1;LCMT1	3.85622	0.0372389	0.56658	0.0465947	0.47695	0.116307	0.0797192
	cg12353516	chr17	19281309	MAPK7;MAPK7;MAPK7;MAPK7;MAPK7;MAPK7	-4.03246	0.0470312	0.451369	0.0309876	0.625644	-0.0587183	0.355275
	cg12410824	chr6	159803624	LOC102724053	2.12198	-0.107108	0.282387	0.122426	0.218799	0.0295178	0.766271
	cg12418071	chr19	15919836	OR10H1	2.94207	-0.0324909	0.659831	0.0340797	0.643332	0.0828551	0.267942
	cg12422516	chr2	99796322	MRPL30;MRPL30;MITD1	2.52542	-0.0622489	0.462011	0.107857	0.207098	0.0954351	0.267955
	cg12454169	chr2	30669597	LCLAT1;LCLAT1	-0.894455	-0.0322846	0.700991	-0.0565102	0.509296	0.00565814	0.947888
	cg12495798	chr15	76054831	MIR4313	2.22227	-0.0520487	0.371863	0.0750741	0.197153	0.05198	0.382394
	cg12556569	chr11	116664039	APOA5;APOA5	-2.8369	-0.0419301	0.493932	-0.0669318	0.280057	-0.0388757	0.537957
	cg12571098	chr3	23986050	NR1D2;NR1D2	-4.23588	0.033397	0.658555	0.0635071	0.41033	0.0381377	0.621086
	cg12604331	chr1	156906485	ARHGEF11;MIR765;ARHGEF11	-1.19361	-0.0292097	0.407303	-0.00549624	0.876951	0.0394745	0.277148
	cg12649914	chr14	20929774	TMEM55B;TMEM55B	-5.36071	0.00217727	0.974058	0.0798689	0.238411	-0.0537063	0.430691
	cg12691330	chr6	159070656	SYTL3	-0.511788	0.0494319	0.340652	0.0421231	0.419913	0.0586881	0.275666
	cg12734107	chr11	57519426	BTBD18	2.41335	-0.00569163	0.936157	0.0980284	0.172276	0.123502	0.0887996
	cg12745325	chr12	56623942	SLC39A5;SLC39A5	0.872852	0.0191236	0.606675	-0.0530819	0.15519	0.0147239	0.695468
	cg12759024	chr6	97372267	KLHL32	-2.83124	-0.100294	0.130162	-0.00636701	0.923648	-0.187793	0.00666135
	cg12772858	chr4	84457387	AGPAT9	-4.0142	0.0340181	0.472398	0.0450222	0.35081	0.00287404	0.952367
	cg12788732	chr2	3607306	RNASEH1-AS1;RNASEH1-AS1;RNASEH1-AS1;RNASEH1;RNASEH1;RNASEH1;RNASEH1-AS1;RNASEH1-AS1	3.75656	0.0253011	0.698923	0.101276	0.123057	0.0661595	0.315931
	cg12813958	chr16	2253748	MLST8;MLST8;MLST8	2.69676	0.135237	0.0845147	0.0518593	0.504337	0.121543	0.123524
	cg12925417	chr1	153388417	S100A7A	-0.0787993	0.034953	0.325453	0.0482785	0.171311	0.0933059	0.0101817
	cg12928933	chr3	57680278	FAM116A	2.00702	0.0770486	0.42686	0.0311866	0.749531	0.080268	0.421087
	cg12953206	chr1	156030820	RAB25	1.03356	0.0702258	0.300644	0.0539868	0.429722	0.0820695	0.240526
	cg12954468	chr8	52723445	PXDNL	-0.141234	-0.367245	0.0658378	0.133871	0.502545	0.109997	0.585843
	cg12967864	chr19	54677166	MBOAT7;MBOAT7;TMC4;MBOAT7;TMC4	0.972904	-0.0613832	0.209242	-0.0510966	0.299511	-0.0637898	0.20472
	cg12983394	chr13	78493920	EDNRB;EDNRB;EDNRB	-1.29673	-0.0586478	0.13507	-0.108037	0.0065494	-0.138048	0.000821695
	cg13004429	chr14	31496028	STRN3;AP4S1;STRN3;AP4S1	-3.89772	-0.00758304	0.886187	-0.0229083	0.667949	-0.0499305	0.357821
	cg13007210	chr1	18807272	KLHDC7A	-1.11314	0.0279721	0.515228	0.0140283	0.746114	-0.0272478	0.53749
	cg13012494	chr21	47604986	C21orf56;C21orf56	-4.25074	-0.139721	0.125488	-0.00852168	0.925722	-0.149457	0.111611
	cg13038851	chr19	6434544	SLC25A41	3.90901	0.036672	0.454577	0.0686457	0.166575	0.130495	0.0100715
	cg13045351	chr6	28092048	ZSCAN16	-0.975057	-0.096303	0.323988	-0.215569	0.0302397	-0.162332	0.105249
	cg13049992	chr5	125800778	GRAMD3;GRAMD3;GRAMD3;GRAMD3;GRAMD3	1.17999	0.0319215	0.426462	0.0913252	0.0243069	0.0956388	0.0201521
	cg13052876	chr20	35972924	SRC	3.96014	0.0368445	0.494844	0.0528126	0.332564	0.148149	0.00807157
	cg13111263	chr1	148927078	LOC645166;LOC645166	0.839818	0.0596557	0.0356203	0.0408735	0.15074	0.080313	0.00594557
	cg13126979	chr16	1824177	MRPS34;MRPS34;EME2	-0.615792	-0.0650491	0.0458855	-0.014213	0.657036	-0.0196042	0.556131
	cg13146826	chr6	44225472	SLC35B2	-4.63728	0.185947	0.00984923	0.284598	0.000109385	0.0750913	0.292679
	cg13245615	chr3	169685278	LOC100128164;SEC62;LOC100128164	-5.13112	0.102939	0.0550615	0.136736	0.0114404	0.0397263	0.45843
	cg13281719	chr2	234160162	ATG16L1;ATG16L1	-4.45966	0.0361192	0.58718	0.0183136	0.782521	-0.079386	0.236468
	cg13292837	chr12	25802581	IFLTD1	2.94699	-0.168612	0.0696557	-0.0185433	0.839944	0.0106502	0.90931
	cg13294509	chr9	131266872	GLE1;GLE1	-4.06866	0.061941	0.160784	0.06684	0.133501	-0.102296	0.0235729
	cg13348286	chr13	114144603	TMCO3;DCUN1D2	-2.89434	0.0906308	0.025942	0.0209473	0.60837	0.019563	0.631232
	cg13353337	chr22	21336550	LZTR1	-3.90261	-0.105539	0.00793621	-0.0819926	0.0393555	-0.189545	8.14223e-06
	cg13353339	chr2	27531967	UCN	3.78863	-0.0530629	0.405434	-0.0214419	0.73873	0.0350065	0.588348
	cg13374473	chr19	18434633	LSM4	-4.58632	0.0763372	0.262821	0.032584	0.637292	-0.113423	0.102168
	cg13375589	chr17	4487125	SMTNL2;SMTNL2	-0.461118	0.0835726	0.164344	0.145072	0.0178814	0.167182	0.00775597
	cg13401608	chr6	107223406	LOC553137	3.20851	0.0352337	0.599834	0.0255922	0.700008	0.0731796	0.278575
	cg13413996	chr9	136324127	ADAMTS13;ADAMTS13;ADAMTS13;C9orf7;C9orf7;ADAMTS13	0.613896	0.0515911	0.143009	0.0215771	0.54705	0.0165453	0.650228
	cg13418196	chr19	17581210	SLC27A1	-5.29393	0.0161118	0.686583	-0.0586484	0.147259	-0.054139	0.187693
	cg13425888	chr19	55476669	NLRP2	2.14538	0.0349709	0.617303	0.103209	0.145923	0.0956333	0.186305
	cg13467412	chr7	100027339	MEPCE;ZCWPW1	-4.93998	-0.017529	0.636247	-0.0165621	0.656401	-0.141362	0.000386491
	cg13491945	chr12	107078410	RFX4;RFX4;RFX4	2.44525	0.0842253	0.24156	0.0893059	0.213547	0.103299	0.154458
	cg13498216	chr2	10184305	KLF11;KLF11;KLF11	-3.01235	-0.0350363	0.377589	-0.0434009	0.279189	-0.117068	0.00502582
	cg13503915	chr19	52134227	SIGLEC5	2.67368	0.0100547	0.895809	0.0843921	0.277186	0.134252	0.0872827
	cg13509849	chr14	90527972	KCNK13	-2.71515	0.102794	0.0355862	-0.00112687	0.981729	-0.115372	0.0207624
	cg13530938	chr2	239140190	LOC151174;LOC643387;LOC151174	-4.82654	-0.018965	0.834672	-0.177793	0.054881	-0.0715699	0.444631
	cg13554714	chr12	15698215	PTPRO;PTPRO;PTPRO;PTPRO;PTPRO;PTPRO	1.13004	-0.0237376	0.625772	-0.0486541	0.31877	-0.0480278	0.336784
	cg13587564	chr9	137003752	WDR5;WDR5	3.36717	0.0753871	0.282883	0.0203706	0.77276	-0.0163839	0.820591
	cg13602484	chr19	46177353	MIR642;GIPR	4.63657	0.00694168	0.950207	0.0460359	0.681357	0.0864175	0.444099
	cg13614083	chr1	6085872	KCNAB2;KCNAB2	2.53015	-0.0637421	0.337054	0.042424	0.525908	0.0794815	0.244627
	cg13652008	chr2	33359356	LTBP1;LTBP1;LTBP1;LTBP1;LTBP1	4.09667	-0.0203657	0.83622	0.00851164	0.932304	-0.15233	0.133719
	cg13653580	chr6	16762752	ATXN1;ATXN1	-4.73685	0.097263	0.27795	0.0842511	0.355425	-0.00980613	0.913972
	cg13661397	chr10	5454459	NET1	-2.88484	0.0100854	0.825325	-0.021558	0.640238	-0.018624	0.692457
	cg13665025	chr17	45056837	RPRML	-4.86375	-0.111096	0.0607745	-0.0262853	0.656537	-0.17668	0.00381964
	cg13688186	chr1	147144052	ACP6	1.79076	0.0883504	0.214817	0.0928408	0.196836	0.114334	0.117269
	cg13690605	chr8	77913863	PEX2;PEX2;PEX2;PEX2	2.09045	-0.21921	0.144809	-0.0258218	0.861355	-0.0336704	0.823448
	cg13707898	chr3	51850458	IQCF4;IQCF4;IQCF4	4.69203	0.00482879	0.969202	-0.13604	0.282511	0.106802	0.407422
	cg13713218	chr9	100000033	KIAA1529	1.46486	-0.145963	0.110971	-0.0248655	0.786396	-0.0286892	0.758977
	cg13722517	chr12	32908961	YARS2	-5.09271	-0.0457465	0.206422	-0.0858032	0.020822	-0.210982	1.63405e-07
	cg13732083	chr21	47605072	C21orf56;C21orf56	-2.48322	-0.0763208	0.33108	-0.0803234	0.31025	-0.344209	4.32597e-05
	cg13791661	chr12	720995	NINJ2;NINJ2;NINJ2	2.99397	-0.00995527	0.863534	0.104059	0.0833254	0.128929	0.032976
	cg13832285	chr8	74887167	TMEM70;TMEM70;TMEM70	3.21904	0.0497245	0.425283	0.1097	0.0806257	0.115163	0.0690084
	cg13861644	chr12	130822286	PIWIL1	1.42705	0.00610332	0.930889	0.0871712	0.221448	0.0441897	0.542131
	cg13868654	chr17	3626437	ITGAE;GSG2	-3.12534	-0.0363117	0.685497	0.00221253	0.980464	-0.131891	0.15012
	cg13874759	chr17	77704250	ENPP7	5.28272	0.063738	0.29159	0.0545451	0.37683	0.13353	0.0349989
	cg13877999	chr20	42194607	SGK2;SGK2	1.67311	-0.0239914	0.611616	0.0147153	0.757443	-0.0181883	0.708263
	cg13885150	chr4	91155076	CCSER1;CCSER1	-0.448056	-0.425831	0.0186666	0.154766	0.390195	0.011135	0.951061
	cg13890706	chr10	118033115	GFRA1;GFRA1;GFRA1;GFRA1	-3.34361	0.0169461	0.841636	-0.0287347	0.739128	-0.127285	0.143066
	cg13899320	chr11	67183080	ATPGD1;ATPGD1	-4.1911	0.08472	0.301858	-0.0115213	0.891062	0.0289814	0.729417
	cg13906098	chr7	100663185	MUC17	2.49834	0.0316246	0.669426	0.059826	0.423639	0.154623	0.0422962
	cg13932606	chr11	47664508	MTCH2	-5.29343	-0.062489	0.241485	-0.019346	0.718415	-0.0932095	0.0833733
	cg13936628	chr8	105351652	DCSTAMP;DCSTAMP	3.06095	-0.0497297	0.479063	-0.0991718	0.163113	-0.0969678	0.174737
	cg13968390	chr2	108904812	SULT1C2;SULT1C2	2.24136	-0.0014072	0.982839	-0.0486074	0.462115	0.0361688	0.591194
	cg13968953	chr3	97483466	ARL6;ARL6	-3.37932	-0.0114248	0.81831	0.0290966	0.56572	-0.0741262	0.144427
	cg13974865	chr21	40124308	NCRNA00114;NCRNA00114;NCRNA00114	2.67863	-0.0030229	0.966052	-0.0256518	0.72036	0.0530071	0.465153
	cg14022550	chr2	158184192	ERMN	-4.52961	0.0183505	0.787384	0.0073482	0.913809	-0.0920666	0.182968
	cg14030993	chr11	65559280	OVOL1;OVOL1-AS1	-1.47109	0.0157881	0.739917	-0.0115197	0.809147	-0.0336607	0.490771
	cg14133635	chr9	33749416	PRSS3	-1.77955	-0.00398317	0.96329	0.0262638	0.76362	-0.161869	0.0716641
	cg14150973	chr19	40950431	SERTAD3	-4.64912	-0.0352883	0.554907	0.0596858	0.323115	0.0522894	0.396054
	cg14254748	chr1	62660421	L1TD1;L1TD1	-0.40201	-0.0457892	0.612124	-0.0518069	0.569572	0.0918037	0.32141
	cg14275894	chr3	69436791	FRMD4B	2.7967	-0.13481	0.164819	0.0405701	0.675956	0.0636461	0.515825
	cg14280627	chr1	26146449	FAM54B;FAM54B;LOC646471;FAM54B;FAM54B;FAM54B;FAM54B	-5.52917	-0.0665703	0.0708717	-0.0456934	0.221068	-0.113307	0.00355116
	cg14282451	chr6	13296257	LOC100130357	3.78609	0.0395014	0.623337	-0.0811432	0.318041	-0.130098	0.114468
	cg14334897	chr4	39046023	KLHL5;KLHL5	-4.59644	0.100733	0.103285	0.0702633	0.2563	-0.0177188	0.777257
	cg14354703	chr11	7985276	NLRP10	1.92654	0.0270825	0.725521	0.00159373	0.983652	0.00977393	0.901449
	cg14368972	chr9	2717146	KCNV2	4.42631	-0.0505145	0.556773	-0.0137265	0.873973	0.0789197	0.363659
	cg14395634	chr11	65626208	CFL1	-5.18287	0.103666	0.187165	0.166901	0.036425	0.0497268	0.531169
	cg14406419	chr20	16555549	KIF16B	-3.16186	0.0289291	0.657603	-0.0812372	0.219011	-0.0520746	0.438748
	cg14445384	chr17	20947479	USP22	1.09014	0.0767356	0.11168	0.0982284	0.0428593	0.0332528	0.494175
	cg14452947	chr5	87970640	LOC645323;LOC645323;LOC645323	-3.22655	-0.0680783	0.389093	0.00434383	0.956828	-0.181806	0.024865
	cg14470803	chr9	122132379	DBC1	-3.72673	0.0806895	0.249578	-0.031426	0.655591	0.00752409	0.916092
	cg14475915	chr1	92952268	GFI1;GFI1	-4.16674	0.0770931	0.167536	-0.0108165	0.848403	-0.0533611	0.346273
	cg14488642	chr1	46152710	TMEM69;GPBP1L1	-4.47617	0.164175	0.0306887	0.0977967	0.197757	-0.0432172	0.570181
	cg14513680	chr9	15552606	C9orf93	-4.08197	0.0585779	0.316206	-0.0162719	0.781859	0.0275242	0.641269
	cg14545602	chr19	57050141	ZFP28;ZFP28	-3.75997	-0.0681151	0.400019	-0.143215	0.0814173	-0.102951	0.217542
	cg14558114	chr2	88469736	THNSL2	-4.77725	-0.125651	0.273627	0.0142387	0.901718	-0.192428	0.104827
	cg14595244	chr6	89828430	SRSF12	3.83208	0.0336758	0.577552	0.0675071	0.269263	0.0695409	0.258714
	cg14598950	chr3	37035355	MLH1;MLH1;EPM2AIP1;MLH1;MLH1;MLH1;MLH1;MLH1	-5.77154	0.0125604	0.814345	-0.0045872	0.931557	-0.0778105	0.149613
	cg14608505	chr20	43936961	MATN4;MATN4;MATN4;MATN4;RBPJL;RBPJL;RBPJL	-0.227145	-0.0177429	0.527944	-0.000392229	0.98897	-0.0128552	0.655841
	cg14608770	chr19	17571873	NXNL1	3.90647	0.0216513	0.738647	0.0654814	0.321722	0.198243	0.00403989
	cg14623313	chr17	58603785	APPBP2	-5.17167	0.0546331	0.174587	0.000807839	0.984033	-0.0219713	0.589757
	cg14664242	chr1	17575426	PADI3	0.542222	0.0274855	0.415542	0.0186819	0.582788	0.0394006	0.253483
	cg14708469	chr18	5540638	EPB41L3;EPB41L3;EPB41L3;EPB41L3	2.92152	0.00904326	0.89888	0.0371105	0.598341	0.0241943	0.734846
	cg14743534	chr7	44079036	FLJ35390;FLJ35390;RASA4P	-2.56285	0.121511	0.0877295	0.00202562	0.977308	-0.226312	0.00239581
	cg14796007	chr7	99697978	MCM7;AP4M1;MCM7;MCM7	-4.56891	0.0103383	0.891856	-0.0682844	0.373846	-0.0798043	0.305271
	cg14827282	chr19	11093932	SMARCA4;SMARCA4;SMARCA4;SMARCA4;SMARCA4;SMARCA4;SMARCA4	1.95656	0.0271782	0.590876	0.0680373	0.183227	0.0987002	0.0557055
	cg14860219	chr1	151042743	GABPB2	-4.47416	-0.0537022	0.604363	-0.0308086	0.767302	-0.0657887	0.527952
	cg14864782	chr12	105631413	APPL2	3.50114	0.0421961	0.532467	-0.0101481	0.881437	0.0685268	0.320358
	cg14876488	chr10	102901164	TLX1NB	-1.00104	-0.0190505	0.393464	-0.0275552	0.221998	-0.0474	0.0397576
	cg14891470	chr3	45730281	SACM1L;LIMD1-AS1	-5.09196	-0.106834	0.256978	-0.0859604	0.364946	-0.0728003	0.446142
	cg14909545	chr12	56521953	ESYT1	-4.82374	-0.0110854	0.859707	-0.0207892	0.741914	-0.056931	0.380653
	cg14936028	chr3	160473068	PPM1L	-4.40572	-0.069887	0.290476	-0.08706	0.195772	-0.121051	0.071936
	cg14947929	chr21	43187372	RIPK4	-3.62285	-0.0533467	0.403462	0.00683474	0.915317	-0.0699394	0.284419
	cg14958032	chr1	1711661	NADK;NADK	-5.07628	-0.0670354	0.332623	0.0350559	0.617542	-0.0374738	0.592617
	cg14968860	chr5	172199365	DUSP1	-4.08071	0.0815802	0.356157	-0.0173844	0.846486	-0.0745475	0.40947
	cg14982594	chr1	23293139	LACTBL1	1.80968	-0.0258951	0.600598	0.0179004	0.719555	0.00536609	0.915173
	cg14983728	chr22	35695234	TOM1;TOM1;TOM1;TOM1;TOM1;TOM1	-0.987578	-0.0251522	0.612799	-0.00139015	0.977858	-0.0607123	0.233713
	cg14997704	chr8	30241538	RBPMS;RBPMS;RBPMS;RBPMS	-3.59408	-0.00617103	0.926945	0.0492534	0.472751	-0.080169	0.243388
	cg15001547	chr19	14138994	RLN3	2.20622	-0.00542513	0.939925	0.000455423	0.994995	-0.0198004	0.788112
	cg15035350	chr7	83824382	SEMA3A	-2.07619	0.182844	0.190872	-0.0279788	0.84192	-0.0671287	0.635798
	cg15044932	chr22	16288741	POTEH	1.26141	0.0210484	0.757085	0.08958	0.193949	0.118721	0.092707
	cg15057747	chr10	1205673	NCRNA00200	3.6364	0.0746221	0.431041	0.0517821	0.587762	0.144461	0.140341
	cg15104031	chr1	153589528	S100A14	1.22613	-0.0413268	0.342725	0.0200243	0.647927	0.00524772	0.906162
	cg15106407	chr15	65477867	CLPX	-4.65742	0.131611	0.00927433	0.10534	0.0392586	-0.00592566	0.906923
	cg15144116	chr12	6485598	SCNN1A;SCNN1A;SCNN1A;LTBR	0.338084	-0.0684094	0.0450431	-0.0193599	0.5733	-0.0337201	0.332232
	cg15152149	chr6	2842139	SERPINB1	-2.14158	0.0087291	0.85813	-0.0518804	0.293775	-0.0356563	0.47898
	cg15184174	chr11	43379780	TTC17;TTC17	1.30304	-0.0856515	0.428082	0.125609	0.24504	0.150927	0.16889
	cg15208480	chr19	1905312	ADAT3;SCAMP4	-3.26765	0.137618	0.0223258	0.0782361	0.193175	0.0726487	0.229525
	cg15208524	chr1	10270712	KIF1B;KIF1B	-5.23351	-0.0536127	0.132795	-0.048125	0.182296	-0.12601	0.000790901
	cg15222709	chr11	118889154	TRAPPC4;RPS25	-4.98603	0.0976005	0.270649	0.0511507	0.565321	0.054058	0.542014
	cg15259713	chr6	134272411	TBPL1	2.94285	0.00477385	0.947093	0.136569	0.0619076	0.0738466	0.312986
	cg15269721	chr17	8213210	ARHGEF15	0.0514967	0.114493	0.00351665	0.059356	0.126909	0.0403625	0.302886
	cg15295200	chr3	139397901	NMNAT3	0.573387	0.20733	0.0215974	0.0185638	0.836091	0.134564	0.144104
	cg15320854	chr7	107300939	SLC26A4;LOC286002	-4.15259	0.000514789	0.995076	0.051032	0.54416	0.0290238	0.731517
	cg15351186	chr8	70378380	SULF1;SULF1	-2.46201	0.11966	0.326032	0.0769385	0.522964	-0.0794566	0.512734
	cg15365302	chr18	53178007	TCF4;TCF4;TCF4;TCF4;TCF4;TCF4;TCF4;TCF4	-0.512376	-0.224916	0.0835477	-0.000416142	0.997445	0.130535	0.322048
	cg15392147	chr11	59209777	OR5A1	-0.780299	-0.128112	0.183397	-0.0114994	0.905321	-0.0105033	0.915198
	cg15405368	chr1	59612508	HSD52	-3.48771	0.00200537	0.974526	-0.00850794	0.893188	-0.161013	0.0143753
	cg15418509	chr11	71900411	FOLR1;FOLR1;FOLR1	2.65325	-0.00216834	0.972802	0.0214582	0.738129	0.084808	0.197161
	cg15422157	chr11	43900863	ALKBH3	3.08696	0.137949	0.101986	0.0585335	0.488635	0.150028	0.0800935
	cg15441831	chr7	73245178	CLDN4	0.600692	-0.0443586	0.459426	0.0240427	0.690733	0.140275	0.0248915
	cg15443392	chr5	140804884	PCDHGB8P;PCDHGA8;PCDHGB5;PCDHGA9;PCDHGB6;PCDHGA10;PCDHGB7;PCDHGA11;PCDHGA11;PCDHGA1;PCDHGA2;PCDHGA3;PCDHGB1;PCDHGA4;PCDHGB2;PCDHGA5;PCDHGB3;PCDHGA6;PCDHGA7;PCDHGB4	-0.846985	-0.146171	0.260307	0.0579882	0.653517	0.20354	0.120575
	cg15451045	chr19	6529614	TNFSF9	1.88993	0.0342019	0.453699	0.0666819	0.151557	0.0323629	0.487745
	cg15486184	chr3	195450828	MUC20;MUC20	3.1598	0.0660993	0.193469	0.0038651	0.939203	0.0700565	0.172137
	cg15499265	chr9	117157330	AKNA	0.84529	0.0589155	0.172534	0.0766531	0.0762072	0.000112623	0.997947
	cg15527197	chr2	231921421	PSMD1;PSMD1;PSMD1	-3.92766	0.0985115	0.0151427	0.0343286	0.404326	0.0285563	0.481794
	cg15534755	chr11	117069859	TAGLN;TAGLN	1.55008	0.0058647	0.917715	0.0461929	0.420693	-0.000414488	0.994325
	cg15544633	chr2	99771531	LIPT1;LIPT1;LIPT1;LIPT1;LIPT1;TSGA10	-4.33308	-0.0341923	0.543135	0.0479041	0.398899	-0.0890818	0.126132
	cg15544877	chr7	26240620	CBX3;CBX3;HNRNPA2B1;HNRNPA2B1	-4.266	0.0607789	0.280473	-0.022392	0.692446	-0.0590732	0.300765
	cg15548431	chr3	157824283	SHOX2;SHOX2;SHOX2	-2.34474	0.0012793	0.990805	0.0666464	0.551831	0.0173801	0.87759
	cg15564459	chr1	162347782	C1orf111;C1orf226	0.708834	0.109772	0.00756766	0.0706592	0.0840576	0.0619483	0.13191
	cg15566798	chr9	82439301	LINC01507	-0.831618	-0.0331199	0.252512	-0.0386998	0.186684	-0.0413241	0.166514
	cg15570860	chr11	8986840	TMEM9B;TMEM9B;TMEM9B;TMEM9B-AS1	1.34857	0.0819594	0.200134	0.134314	0.0388544	0.0964414	0.143896
	cg15577010	chr2	232395273	NMUR1	-2.11584	-0.0155749	0.752904	0.0220463	0.658809	-0.0745232	0.145927
	cg15625791	chr20	30224355	COX4I2	1.05779	0.0292296	0.624481	0.00801128	0.893593	0.118023	0.0551298
	cg15646382	chr5	140018709	TMCO6	-2.40526	-0.0620178	0.498176	-0.142653	0.121974	0.0742444	0.427998
	cg15652532	chr2	30669759	LCLAT1;LCLAT1	-1.27112	-0.104837	0.183766	-0.0279435	0.724249	-0.0698956	0.388085
	cg15657857	chr14	57857066	NAA30	-4.17925	0.0659061	0.278651	-0.0430606	0.477532	-0.0189771	0.755517
	cg15700489	chr1	28975001	RNU11	-5.02832	0.101703	0.0620885	0.0287841	0.590365	0.046279	0.390154
	cg15715507	chr5	140053663	DND1;HARS	3.17426	0.0200205	0.79693	0.000353285	0.996406	0.119903	0.132764
	cg15716277	chr11	62537501	TAF6L	-0.890049	-0.0196541	0.593278	-0.00350888	0.923818	-0.00667343	0.85791
	cg15720926	chr19	54371050	MYADM;MYADM;MYADM	-5.94404	0.114647	0.0918684	0.0266539	0.695349	0.01703	0.803602
	cg15733882	chr18	55862627	NEDD4L;NEDD4L;NEDD4L;NEDD4L;NEDD4L;NEDD4L;NEDD4L;NEDD4L	-4.52028	-0.000231294	0.997727	0.0894177	0.276094	0.0540055	0.512759
	cg15747193	chr12	4489056	FGF23	0.678161	0.00838675	0.873643	0.0531376	0.319007	0.0846189	0.118523
	cg15765885	chr2	107084983	RGPD3	3.83698	0.0945427	0.178619	0.0230251	0.744236	0.0325323	0.653919
	cg15767903	chr2	21934743	LOC645949	1.10021	-0.279435	0.0998171	0.063111	0.707303	0.109924	0.522922
	cg15777472	chr11	65685874	DRAP1;C11orf68;C11orf68	-0.393794	-0.0376403	0.455911	-0.00768575	0.879867	0.010615	0.836473
	cg15784332	chr19	18902172	COMP	-2.55273	0.034353	0.578668	-0.0670302	0.283642	-0.091879	0.146817
	cg15827031	chr5	37371628	NUP155;NUP155	-3.48645	0.0229185	0.790453	0.0282463	0.745391	-0.0368343	0.674712
	cg15834841	chr20	5451030	LOC643406	2.85747	0.0217916	0.779028	-0.0180526	0.817764	-0.013451	0.866209
	cg15839431	chr19	19639596	YJEFN3	6.14833	0.141747	0.31929	0.0143023	0.920397	0.135661	0.3509
	cg15847845	chr8	145028505	PLEC1;PLEC1;PLEC1	3.36889	0.103897	0.208808	0.159057	0.0578976	0.0863613	0.309203
	cg15857661	chr10	104196243	MIR146B	1.08012	-0.0328504	0.479677	0.0402198	0.388168	-0.0242884	0.609189
	cg15876198	chr14	95106927	SERPINA13	2.55908	-0.154374	0.018432	-0.0973921	0.140122	-0.0733786	0.275114
	cg15896689	chr1	33339035	FNDC5	3.82818	0.136799	0.0146379	0.127285	0.0228888	0.0886416	0.113638
	cg15931205	chr6	29894820	HCG4P6	-5.39987	-0.0613166	0.215846	-0.0355519	0.470841	-0.155587	0.0024472
	cg15951557	chr5	137610421	GFRA3	-4.95019	0.0100908	0.871795	-0.0351296	0.577935	0.000699678	0.99118
	cg15960578	chr2	12876810	MIR3125;TRIB2;TRIB2	2.91012	0.103418	0.115637	-0.0187624	0.773865	0.0483065	0.464122
	cg15982588	chr4	492461	ZNF721;PIGG;PIGG;PIGG;PIGG;PIGG;PIGG;PIGG;PIGG	-3.39444	0.204567	0.0242401	0.0322924	0.719702	-0.0301934	0.739233
	cg15999590	chr17	40718810	MLX;MLX;MLX	0.922318	-0.0570371	0.191486	0.00257423	0.953164	-0.00735475	0.868435
	cg16046605	chr1	152596413	LCE3A	0.766337	-0.126198	0.0707202	-0.123929	0.0793615	-0.0828112	0.251074
	cg16050957	chr16	24550743	RBBP6;RBBP6;RBBP6	-3.8269	0.141904	0.0289706	0.00999414	0.878086	-0.0956827	0.144652
	cg16083149	chr19	41395454	CYP2G1P	1.2042	0.0350186	0.488613	0.0597786	0.234188	0.094353	0.069986
	cg16083447	chr2	99226287	C2orf64;UNC50	3.4758	-0.0612963	0.279294	-0.0599393	0.294098	0.0611815	0.288587
	cg16103203	chr1	32041507	TINAGL1	0.736526	0.030626	0.359554	0.0303766	0.354186	0.0993946	0.00362207
	cg16107224	chr4	4544010	STX18	-4.89864	0.00184485	0.974504	0.00382498	0.947579	-0.0255908	0.664997
	cg16112880	chr1	201123745	TMEM9	-1.94346	0.0167901	0.744766	-0.0236041	0.650196	-0.0395666	0.45703
	cg16120147	chr8	143852587	LYNX1;LYNX1	-0.112475	-0.0682373	0.131871	0.0657259	0.150072	0.132535	0.00515772
	cg16180556	chr1	110230269	GSTM1;GSTM1	0.0515411	0.0257132	0.796658	0.0517806	0.607231	-0.16334	0.1144
	cg16183701	chr8	30585650	GSR;GSR;GSR;GSR	-5.90764	-0.0672601	0.0126566	-0.0443092	0.0999012	-0.156368	1.06124e-07
	cg16251399	chr6	58287822	GUSBL2	-2.62559	0.0300666	0.589732	0.0198259	0.7244	-0.0452121	0.431589
	cg16253809	chr10	63661280	ARID5B	-2.05633	0.188888	0.110638	-0.028666	0.806961	-0.0698829	0.555633
	cg16266013	chr9	119449278	TRIM32;TRIM32;ASTN2;ASTN2;ASTN2;ASTN2;ASTN2;ASTN2;ASTN2	-3.83781	-0.100417	0.279953	0.00500328	0.957279	-0.0196742	0.833536
	cg16304438	chr4	72896584	NPFFR2	-0.241542	-0.290038	0.0885837	0.165916	0.33138	0.089346	0.60419
	cg16310774	chr5	64920439	C5orf44;TRIM23;C5orf44;C5orf44;TRIM23;C5orf44;TRIM23	-5.50699	-0.007003	0.904281	-0.00238982	0.967522	-0.0146551	0.804243
	cg16328319	chr8	82373787	FABP9	2.19452	0.0763413	0.371512	0.0747948	0.380174	0.20065	0.0216182
	cg16347403	chr1	82024520	LOC101927434	3.21948	-0.0333664	0.719761	0.109703	0.239491	0.0966892	0.304095
	cg16364629	chr3	52303212	WDR82;MIRLET7G	2.53437	0.0254643	0.67571	0.056989	0.354351	0.16926	0.00806219
	cg16377738	chr17	76141068	C17orf99	2.03921	-0.0737647	0.221926	0.0199479	0.742824	0.012243	0.843169
	cg16473757	chr1	249199878	PGBD2;PGBD2	2.75539	-0.0498284	0.390349	0.0270725	0.643402	0.120211	0.042088
	cg16474684	chr4	2470049	RNF4	-2.94691	0.121859	0.0352329	0.0547197	0.3408	-0.036675	0.530891
	cg16490124	chr1	235292369	SNORA14B;TOMM20	-1.67144	0.0142828	0.7634	0.039451	0.410651	0.0464455	0.343116
	cg16527405	chr2	15830137	LOC101926966	-1.8296	0.0564755	0.381247	-0.00058246	0.992841	-0.110184	0.0968136
	cg16527629	chr6	34524698	SPDEF	-0.663002	-0.0523888	0.369695	-0.0367173	0.532714	0.0123386	0.837152
	cg16549240	chr5	133305516	C5orf15	1.77403	-0.173892	0.122631	0.154004	0.173159	0.050031	0.658086
	cg16577823	chr14	103591749	TNFAIP2	1.41497	-0.0382313	0.346242	-0.00615328	0.880237	0.0758098	0.0695583
	cg16587006	chr16	1726892	HN1L;CRAMP1L	3.32111	0.122249	0.0442151	0.0713121	0.240882	-0.0180949	0.766978
	cg16587594	chr12	112546942	NAA25	-5.2767	0.00609771	0.91402	0.00106839	0.985015	-0.0513556	0.37285
	cg16594869	chr7	128502619	ATP6V1F;ATP6V1F	-4.40677	-0.0214011	0.78414	0.0649989	0.410034	-0.037089	0.64343
	cg16615451	chr19	58326288	ZNF552	-6.03206	-0.110415	0.018301	-0.0584504	0.210277	-0.193261	7.71685e-05
	cg16616362	chr21	15354232	C21orf81	3.39874	-0.0438747	0.624981	0.00378613	0.96663	0.107911	0.243711
	cg16635972	chr15	70994663	UACA;UACA	2.48554	-0.123978	0.224001	0.103795	0.310664	0.0863013	0.405053
	cg16670573	chr16	103423	SNRNP25;POLR3K	-4.00536	-0.0855225	0.158392	-0.0210055	0.729963	-0.124417	0.0475579
	cg16675581	chr1	19637256	AKR7A2;PQLC2;PQLC2;PQLC2	1.87929	-0.0638364	0.345902	-0.0121626	0.858471	0.0904702	0.195441
	cg16691888	chr2	170219230	LRP2	-3.5238	0.0504202	0.585789	-0.0333749	0.720469	-0.101888	0.282373
	cg16744531	chr19	17905626	B3GNT3	-0.541695	0.0855109	0.181432	0.000482029	0.994013	-0.0587412	0.371171
	cg16790868	chr4	156274101	LOC102724776;MAP9	-0.425101	-0.348542	0.121398	0.0511122	0.820585	-0.157243	0.489483
	cg16797735	chr16	57653530	GPR56;GPR56	3.78759	0.0726733	0.328306	0.0327952	0.663944	0.138912	0.0696993
	cg16810724	chr1	110752159	KCNC4-AS1;KCNC4;KCNC4;KCNC4	1.47576	-0.0110319	0.862551	-0.0804707	0.212599	-0.0567885	0.387317
	cg16848217	chr16	55599921	CAPNS2;LPCAT2	2.56134	-0.138612	0.260271	-0.0438365	0.720156	0.0821798	0.511062
	cg16848843	chr19	53290102	ZNF600	-3.85902	-0.0514422	0.192964	-0.0434536	0.268955	-0.112148	0.00626501
	cg16855401	chr18	57567154	PMAIP1	-3.8688	0.0513443	0.372622	0.0620943	0.28054	-0.0691141	0.235806
	cg16889168	chr20	61474428	DPH3P1;TCFL5	3.8741	0.132053	0.145801	0.0363872	0.689065	0.176799	0.0590831
	cg16901027	chr16	50730221	NOD2	-1.74179	-0.0522138	0.369657	-0.00867691	0.883402	-0.066957	0.260304
	cg16906346	chr6	24646782	KIAA0319;KIAA0319;KIAA0319;KIAA0319;KIAA0319	-0.41048	0.0634433	0.165528	0.0664634	0.150059	0.0776613	0.099879
	cg16910767	chr19	33166529	ANKRD27;RGS9BP;RGS9BP	-3.1291	-0.00334771	0.958271	0.0468226	0.468244	-0.012807	0.842076
	cg16912129	chr6	168418398	KIF25;KIF25	1.86236	-0.126831	0.255732	0.103563	0.356809	0.09591	0.396486
	cg16937333	chr4	468201	ABCA11P;ZNF721	-4.77568	0.0528409	0.525851	0.014498	0.863605	-0.0511328	0.54551
	cg16960321	chr5	145582736	RBM27	-4.66382	0.0795464	0.246795	-0.0315113	0.647969	-0.0121635	0.862135
	cg16967908	chr17	5322308	RPAIN;RPAIN;RPAIN;RPAIN;RPAIN;RPAIN;RPAIN;RPAIN;RPAIN;RPAIN;NUP88	-5.11084	-0.0350716	0.583479	0.0450159	0.485224	-0.140139	0.0341182
	cg16976865	chr1	24128432	GALE;GALE;HMGCL;HMGCL	2.14758	-0.0249818	0.67695	0.0429407	0.474306	0.0840378	0.16698
	cg16985667	chr17	39306289	KRTAP4-5	1.6619	-0.0146566	0.89977	0.061773	0.59183	0.0101623	0.930311
	cg17002719	chr7	12444013	VWDE	-0.732813	-0.072077	0.282355	-0.0268458	0.690644	0.00448504	0.948035
	cg17029151	chr8	82644517	CHMP4C	-3.55739	-0.102303	0.305151	-0.111619	0.267299	-0.0425133	0.674282
	cg17092532	chr11	102826991	MMP13	2.94167	-0.0955684	0.426846	0.0728995	0.54311	-0.037558	0.755332
	cg17135423	chr1	20142562	RNF186	0.96035	-0.00969379	0.784837	0.0362285	0.312789	0.0192644	0.594754
	cg17141735	chr1	149890522	SV2A	3.36825	-0.0230665	0.687113	0.0587714	0.314058	0.117513	0.0455564
	cg17260660	chr11	44927832	TSPAN18;TSPAN18	1.30148	0.0474863	0.235829	0.0522415	0.192587	0.114095	0.00582874
	cg17354476	chr10	29698255	LOC387647	-0.563584	-0.0589022	0.148294	-0.0397131	0.332008	-0.0442875	0.29027
	cg17359931	chr3	20080218	KAT2B	-0.0862844	0.0106359	0.912266	-0.018109	0.853881	0.0843004	0.392506
	cg17385342	chr17	7481568	EIF4A1;EIF4A1;CD68;CD68;EIF4A1;EIF4A1;SENP3-EIF4A1;SENP3-EIF4A1	3.48889	0.125317	0.0295725	0.0100727	0.860421	0.084409	0.151521
	cg17386991	chr20	18448250	POLR3F;C20orf12	-4.41518	0.0490491	0.412115	0.0287827	0.632528	0.0100242	0.868455
	cg17394778	chr16	21716134	OTOA;OTOA;OTOA	2.49883	0.119478	0.111452	0.0151846	0.8398	0.116934	0.123966
	cg17448223	chr11	86085026	CCDC81;CCDC81	2.50058	-0.196962	0.105285	0.000960652	0.99359	0.109463	0.372646
	cg17457701	chr15	86313860	MIR1276;KLHL25	1.62112	-0.035423	0.494443	0.0571783	0.270877	0.0544779	0.2976
	cg17464212	chr2	71357485	MPHOSPH10;MPHOSPH10;MCEE	-4.21518	0.0163965	0.797082	0.0467776	0.470566	-0.00969026	0.880529
	cg17494946	chr7	155754659	LOC389602	0.117157	-0.0620596	0.0843778	0.0125781	0.728747	-0.0477417	0.187833
	cg17534070	chr5	168195355	SLIT3;MIR218-2	1.98685	0.24595	0.00376316	0.142407	0.0941191	0.166131	0.0532365
	cg17547346	chr11	68671486	IGHMBP2;MRPL21;MRPL21	-4.34298	0.0394287	0.525004	-0.0299078	0.632372	-0.0764047	0.228327
	cg17573813	chr3	61237223	FHIT;FHIT	-4.02126	0.00234975	0.968131	0.00295594	0.960228	-0.0796491	0.18958
	cg17603206	chr10	20104935	PLXDC2	-3.34335	0.0613526	0.47272	0.0164403	0.848499	-0.0847729	0.33235
	cg17644293	chr4	66535589	EPHA5;EPHA5;EPHA5;EPHA5;EPHA5;EPHA5-AS1;EPHA5;EPHA5;EPHA5;EPHA5;EPHA5	-2.70336	-0.0566082	0.427543	-0.0131936	0.853544	-0.057295	0.431425
	cg17683775	chr9	132515809	PTGES	1.2644	0.0566757	0.395423	0.0340809	0.611799	0.139728	0.0413688
	cg17686973	chr19	54181532	MIR515-2;MIR515-1	2.21154	0.0545688	0.290514	-0.0300122	0.563322	0.138659	0.00924724
	cg17725398	chr19	58962387	ZNF324B	-0.00960397	0.0226119	0.597776	0.039117	0.361135	-0.0642708	0.141096
	cg17749961	chr2	30669863	LCLAT1;LCLAT1	-2.10882	0.0333782	0.578571	-0.0216348	0.721062	-0.114722	0.0660737
	cg17771423	chr5	160280340	ATP10B	-1.95334	0.0626416	0.692176	-0.0559142	0.726108	-0.0878807	0.589508
	cg17839758	chr21	46077562	C21orf29;KRTAP12-3	-2.21484	-0.0872648	0.166108	-0.0121915	0.847139	-0.202601	0.00223184
	cg17840250	chr6	32822857	PSMB9;PSMB9;TAP1	-2.73216	-0.111816	0.0588109	-0.0431467	0.46608	0.00054391	0.992808
	cg17854544	chr5	141344968	RNF14	2.85571	0.0379738	0.556195	0.108747	0.0944801	0.161173	0.0156512
	cg17858192	chr4	16077807	PROM1;PROM1;PROM1;PROM1;PROM1;PROM1;PROM1	-2.97856	-0.0363634	0.443544	0.0453232	0.344272	-0.0276434	0.571472
	cg17863912	chr2	176994362	HOXD8	-2.57383	0.0302958	0.705641	-0.129038	0.112928	-0.185888	0.0248289
	cg17872326	chr19	52005982	SIGLEC12	2.8613	-0.0413669	0.46986	-0.0196284	0.73151	-0.146927	0.0115614
	cg17891495	chr2	220408737	TMEM198;CHPF	-3.39742	0.0484947	0.314399	0.0111847	0.814472	-0.0247568	0.607627
	cg17929238	chr4	111545628	PITX2;PITX2;PITX2	-1.61269	0.179931	0.0580847	-0.00616146	0.948172	0.0103429	0.914056
	cg17956226	chr6	41753940	PRICKLE4;TOMM6	0.896891	-0.0311378	0.454068	-0.0205027	0.621987	-0.0142682	0.734039
	cg17968257	chr10	81369580	SFTPA1;SFTPA1;SFTPA1;SFTPA1;SFTPA1;SFTPA1	-0.316097	0.0169629	0.595455	0.0142862	0.660732	-0.00500947	0.878228
	cg17971929	chr21	40555470	PSMG1;PSMG1	-5.23266	-0.0598882	0.300787	-0.0754984	0.19661	-0.0918744	0.120735
	cg17984400	chr1	17047525	ESPNP	0.157291	0.0364395	0.29077	0.00322334	0.92602	0.0231699	0.512302
	cg18026197	chr3	126422536	CHCHD6	1.47669	-0.036102	0.509907	0.0511101	0.355071	0.114837	0.0441906
	cg18045470	chr19	47218745	PRKD2;PRKD2;PRKD2;PRKD2	-3.86576	-0.157675	0.0482953	-0.0454368	0.568431	-0.197607	0.0152499
	cg18050953	chr11	121322239	SORL1	-0.791064	-0.0381049	0.223871	-0.0187536	0.555153	-0.0262012	0.415051
	cg18070442	chr22	39965918	CACNA1I;CACNA1I	2.32805	-0.0535834	0.320687	-0.0213977	0.693476	0.0878457	0.112144
	cg18146506	chr20	2633340	NOP56;MIR1292;NOP56	-4.34602	-0.0956411	0.241033	-0.0452054	0.581694	-0.200245	0.018367
	cg18155211	chr17	655491	ELP2P;GEMIN4;GEMIN4	-5.99202	-0.0476514	0.202717	0.00405181	0.914029	-0.135998	0.000544487
	cg18183366	chr17	18759573	PRPSAP2;PRPSAP2	-4.77027	-0.102851	0.129121	-0.0761046	0.263572	-0.0803558	0.236359
	cg18199617	chr1	120311653	HMGCS2;HMGCS2	2.28012	0.126261	0.0159653	0.0935523	0.0740987	-0.0163556	0.757355
	cg18216249	chr12	48100805	RPAP3;RPAP3;RPAP3	-1.22451	0.0724404	0.220027	0.0380957	0.529228	-0.0203151	0.734722
	cg18223522	chr1	200182032	FAM58B	3.20515	-0.127304	0.0355767	0.024366	0.685891	-0.0211338	0.731256
	cg18243651	chr7	79765063	GNAI1;GNAI1	-4.82942	0.0524917	0.342007	0.0828173	0.141623	-0.0136242	0.807338
	cg18256894	chr8	41505186	NKX6-3	2.33295	0.0395678	0.638312	-0.000273822	0.997423	0.0414382	0.632723
	cg18259504	chr14	51000058	ATL1;MAP4K5;ATL1;MAP4K5	-1.63811	-0.100627	0.177042	-0.0558563	0.459694	-0.191758	0.0146212
	cg18299207	chr15	42784595	ZNF106	3.063	0.00875593	0.92532	0.102613	0.268387	-0.0689499	0.455788
	cg18319366	chr8	122651271	HAS2AS;HAS2	0.806192	-0.0878257	0.501115	0.0215359	0.868424	0.0588763	0.655418
	cg18337337	chr4	87515199	PTPN13;PTPN13;PTPN13;PTPN13	-3.6205	0.0699842	0.402604	0.0389446	0.639983	0.0272365	0.748654
	cg18337679	chr17	4487238	SMTNL2;SMTNL2	-3.97048	0.0491672	0.472711	-0.0509287	0.468933	-0.128332	0.0672964
	cg18388910	chr15	101085061	LASS3	0.608243	-0.0193085	0.659927	0.00868526	0.844615	0.0841615	0.0639879
	cg18410885	chr19	3761825	MRPL54;APBA3	-3.87447	0.125052	0.0121066	0.063042	0.203689	0.028734	0.568502
	cg18424064	chr10	31321547	ZNF438;ZNF438;ZNF438;ZNF438;ZNF438;ZNF438;ZNF438	-4.31415	0.0695845	0.373823	0.00327158	0.966854	-0.0576234	0.463867
	cg18428180	chr6	24646492	KIAA0319;KIAA0319;KIAA0319;KIAA0319;KIAA0319	-3.10325	0.0651692	0.260031	0.033102	0.569667	-0.0705607	0.236628
	cg18430990	chr1	1475941	TMEM240	-2.15945	0.0190876	0.762727	-0.0354894	0.578161	-0.0937477	0.151281
	cg18483764	chr4	88570638	DMP1;DMP1	3.59429	-0.0515462	0.513607	0.0411013	0.595604	0.108493	0.170466
	cg18497960	chr20	34253082	RBM12;CPNE1;RBM12;CPNE1;CPNE1;CPNE1;CPNE1;CPNE1;CPNE1	-4.7371	-0.000901136	0.991757	0.0367155	0.67608	0.0429271	0.626482
	cg18521433	chr1	247654236	OR2W5	1.68162	-0.0122709	0.830179	0.0988183	0.0921994	0.167563	0.00508129
	cg18522582	chr2	223915743	KCNE4	3.47998	0.0476894	0.506109	-0.00698273	0.923023	0.0812586	0.270687
	cg18525081	chr13	30426260	UBL3	2.50173	0.0138594	0.876772	0.162335	0.0739712	0.115954	0.201271
	cg18538332	chr22	24372958	LOC391322	-4.83167	0.0872253	0.58269	0.249465	0.121034	-0.0547386	0.733648
	cg18561199	chr14	95027379	SERPINA4;SERPINA4;SERPINA4	-0.464231	-0.0293339	0.517775	-0.0169771	0.71041	-0.0837038	0.0754229
	cg18576210	chr6	26033786	HIST1H3B;HIST1H2AB	-3.33211	0.0195631	0.82453	-0.0163868	0.853935	-0.115751	0.204095
	cg18582505	chr19	39278995	LGALS7B	2.12334	0.0758435	0.159968	-0.00111107	0.983485	0.0564474	0.298637
	cg18584561	chr2	11682017	GREB1;GREB1;GREB1	-2.9696	-0.0133864	0.812126	0.0052667	0.926143	-0.0433517	0.455525
	cg18591364	chr1	1711620	NADK;NADK	-4.52594	0.0106727	0.913376	0.0312583	0.752125	0.0999623	0.319797
	cg18599996	chr3	148708821	GYG1	-0.56517	0.0799676	0.407317	0.0152371	0.874151	0.112067	0.250227
	cg18624102	chr19	39523840	FBXO27	0.613246	0.0229094	0.648615	0.00860582	0.865209	-0.0448342	0.387388
	cg18645733	chr15	71481721	THSD4-AS1;THSD4-AS1;THSD4-AS1;THSD4-AS1;THSD4	1.58132	0.0061031	0.937022	0.0261197	0.737476	0.145004	0.0686537
	cg18681352	chr22	39898064	SMCR7L	-0.550625	0.0501557	0.153987	0.0470886	0.186546	0.0422381	0.233954
	cg18688305	chr22	31886456	EIF4ENIF1;EIF4ENIF1;EIF4ENIF1	-4.16609	0.0602813	0.206833	0.0618381	0.208701	-0.0164594	0.733563
	cg18689130	chr6	112194717	FYN	-3.35834	0.0672512	0.0791671	0.0770086	0.0432751	-0.023789	0.531158
	cg18692817	chr18	70991304	LOC100505817	2.40393	0.0548546	0.372157	0.0532496	0.385324	0.0881035	0.161309
	cg18697348	chr3	53926080	SELK	-5.29281	-0.0578119	0.137536	-0.0553511	0.158509	-0.136977	0.000865158
	cg18705728	chr6	36097974	MAPK13;MAPK13	-3.57137	0.13087	0.124171	0.0687382	0.42097	-0.00420665	0.961379
	cg18724465	chr16	23846556	PRKCB;PRKCB	1.54261	-0.148202	0.137496	0.0670641	0.502951	0.045895	0.648896
	cg18737667	chr14	74551505	LIN52;ALDH6A1	-3.63523	0.0186365	0.775339	-0.0526115	0.424618	-0.0799805	0.228229
	cg18738344	chr21	33459591	LINC00159	0.647609	0.0424516	0.665986	0.0535217	0.585571	0.173866	0.0827177
	cg18746774	chr22	39352197	APOBEC3A	2.16504	-0.0202392	0.719901	0.0484551	0.395195	-0.0241144	0.674413
	cg18773851	chr12	52605271	C12orf80;LINC00592	1.94183	-0.0129802	0.831386	-0.0716034	0.245908	0.0217755	0.726055
	cg18827756	chr15	42130735	JMJD7-PLA2G4B;JMJD7-PLA2G4B;PLA2G4B	2.13634	-0.0049462	0.919998	0.0690477	0.16663	0.0306103	0.541198
	cg18935506	chr17	30230000	UTP6	0.0997231	0.0538164	0.535972	-0.0108815	0.89931	0.0587496	0.500649
	cg18979819	chr3	197686766	LMLN;IQCG;LMLN;LMLN;LMLN;IQCG	-5.1349	-0.00171032	0.975389	-0.0256255	0.640596	-0.0920197	0.0977749
	cg18987224	chr19	58071272	ZNF550;ZNF550;ZNF550;ZNF550	-5.3531	0.0436121	0.461562	0.0128464	0.830942	0.00395753	0.947372
	cg19008100	chr5	1200592	SLC6A19	1.71603	-0.0398991	0.639656	0.0667302	0.437671	0.108551	0.22099
	cg19022866	chr17	74073833	ZACN	-0.303864	-0.0629786	0.0173733	0.0108256	0.683766	-0.0177603	0.506409
	cg19040483	chr8	12991196	DLC1;DLC1	-3.64887	0.00327435	0.971622	-0.0537502	0.562812	-0.0569972	0.543347
	cg19078334	chr9	113019254	TXN	-5.41313	-0.0238869	0.642588	-0.00181757	0.972044	-0.062257	0.23528
	cg19094438	chr16	75286009	BCAR1;BCAR1;BCAR1;BCAR1;BCAR1;BCAR1;BCAR1	-0.0375666	-0.0261053	0.565968	-0.00688958	0.881572	-0.0453565	0.331289
	cg19098743	chr10	180059	ZMYND11;ZMYND11;ZMYND11;ZMYND11;ZMYND11	-1.007	-0.0116814	0.823594	0.00491538	0.925816	-0.0187476	0.726382
	cg19099174	chr20	23344869	GZF1	1.66352	-0.15032	0.201703	0.124638	0.291625	0.0567175	0.632275
	cg19101417	chr2	27504695	TRIM54;TRIM54	1.36561	-0.0154422	0.756136	-0.0309846	0.53704	-0.0102685	0.840193
	cg19120225	chr12	123595024	PITPNM2	2.22171	-0.0012449	0.979526	-0.0199719	0.683208	0.110442	0.0273064
	cg19148051	chr1	3713096	LRRC47	-3.97383	0.0173401	0.754719	0.00128035	0.981926	-0.0227706	0.687366
	cg19167907	chr22	50964993	TYMP;SCO2;SCO2;TYMP;TYMP;SCO2;SCO2	-4.95443	-0.0177837	0.775051	-0.0244099	0.697024	0.0247837	0.693845
	cg19178509	chr6	30850581	DDR1	-1.43491	0.0111583	0.79119	0.017019	0.68904	0.110498	0.0123694
	cg19179572	chr17	80377872	HEXDC;C17orf101;C17orf101	-0.917199	0.0755598	0.178721	0.0128013	0.82045	0.0164926	0.773274
	cg19185092	chr15	101459189	LRRK1	-4.14775	0.0977896	0.219675	-0.111407	0.165606	-0.145397	0.0700151
	cg19234089	chr11	65728168	SART1	3.08004	0.0612988	0.28576	0.0704708	0.223952	0.181079	0.00240702
	cg19286686	chr2	158731699	ACVR1;ACVR1	-3.68215	0.000941454	0.992746	0.105019	0.31583	0.100637	0.341495
	cg19293764	chr1	3713155	LRRC47	-3.6741	0.132551	0.0264425	0.0495936	0.404484	-0.0269381	0.652313
	cg19296149	chr22	18464433	MIR648;MICAL3	2.70567	-0.0496428	0.436977	0.0631698	0.32565	0.138006	0.034275
	cg19373661	chr16	85096191	KIAA0513;KIAA0513;KIAA0513;KIAA0513	1.91992	-0.0406425	0.361349	-0.0368585	0.412364	-0.0351722	0.439761
	cg19391265	chr19	12273496	ZNF136	-3.04902	-0.0822546	0.451352	-0.0506246	0.645348	-0.184033	0.0995396
	cg19404215	chr3	33155277	CRTAP	-5.22518	-0.0607735	0.158595	-0.11226	0.0108595	-0.119555	0.00755451
	cg19422304	chr8	9008446	PPP1R3B	-5.01792	0.14457	0.0646388	0.108101	0.16835	0.114386	0.150615
	cg19424457	chr12	130822308	PIWIL1;PIWIL1	0.590412	0.0395004	0.601329	0.00192548	0.979611	0.0358402	0.644784
	cg19428444	chr2	21023690	C2orf43	2.58241	0.0673192	0.2707	0.0752475	0.222017	0.0796039	0.203336
	cg19455028	chr1	227885725	ZNF847P	1.17579	-0.138291	0.180124	0.00595891	0.954119	0.172655	0.104659
	cg19478298	chr7	103630093	RELN;RELN	-3.63247	0.107876	0.211184	-0.0714033	0.414647	-0.12531	0.153896
	cg19487737	chr12	88974656	KITLG;KITLG	-2.85192	0.0218773	0.809798	-0.075019	0.413672	0.0890212	0.335987
	cg19495614	chr15	76016056	ODF3L1	1.82516	-0.09056	0.0906345	-0.048424	0.367093	0.0022708	0.96688
	cg19495707	chr11	83394441	DLG2;DLG2;DLG2;DLG2;DLG2;DLG2	2.33649	-0.0959518	0.34475	0.083307	0.410905	0.064409	0.525525
	cg19564375	chr19	54178341	MIR520E	1.41168	-0.0565087	0.404836	0.0693043	0.311674	0.0803398	0.250592
	cg19569248	chr9	20622803	MLLT3;MLLT3	-5.62346	-0.0608649	0.643552	-0.100513	0.452632	-0.231706	0.0840261
	cg19681718	chr22	33454623	SYN3	-0.690984	-0.0647179	0.0411916	-0.0271691	0.390967	-0.0334807	0.298286
	cg19689876	chr19	55477759	NLRP2	1.30179	0.0426932	0.49988	0.0368498	0.56367	-0.179242	0.00693918
	cg19692165	chr12	24716640	SOX5	-4.506	0.0242801	0.826577	-0.119213	0.289616	-0.201202	0.0782988
	cg19712963	chr1	24069298	TCEB3	3.88991	0.0786764	0.151302	0.026419	0.630913	0.0447564	0.424056
	cg19721215	chr19	13001564	GCDH;GCDH	-5.06506	0.0403026	0.497651	0.0629856	0.293858	-0.0126822	0.834588
	cg19736286	chr2	48010117	MSH6	-4.22991	0.0697761	0.359931	-0.023158	0.764738	-0.0297402	0.702031
	cg19770715	chr6	31848028	EHMT2;SLC44A4;EHMT2	2.67234	-0.094362	0.200566	0.00543014	0.942008	0.00722256	0.922715
	cg19774368	chr2	119916807	C1QL2	-1.7206	-0.0388851	0.603586	-0.0957312	0.20295	-0.09483	0.218526
	cg19789919	chr12	14518548	ATF7IP	-1.26339	0.0326715	0.771452	-0.0268566	0.812882	0.0219901	0.84905
	cg19809077	chr6	30875892	GTF2H4	-5.45224	0.123098	0.0432366	0.107896	0.0808684	0.0322493	0.598363
	cg19822428	chr6	3118573	BPHL;BPHL;BPHL;BPHL	-4.71273	0.0261798	0.68609	-0.0470361	0.475834	-0.0107094	0.870474
	cg19828537	chr2	97563889	FAM178B;FAM178B	3.32098	-0.140399	0.0311199	-0.0686063	0.295564	-0.0706721	0.284416
	cg19850406	chr12	117174732	RNFT2;RNFT2;C12orf49	-0.503207	-0.0197618	0.517108	-0.00979833	0.749495	-0.0460228	0.136648
	cg19860411	chr11	195674	ODF3;ODF3	1.29409	0.0389591	0.204847	0.0461521	0.137021	0.0674867	0.032632
	cg19862427	chr12	111358545	MYL2	1.61945	0.089226	0.209831	0.0805985	0.260121	0.0804004	0.273316
	cg19867917	chr2	3642629	COLEC11;COLEC11	-0.276667	0.0143192	0.765122	0.0243648	0.609308	-0.00230998	0.962365
	cg19872188	chr6	143884511	LOC285740;LOC285740;LOC285740;LOC285740	1.06861	-0.117117	0.412426	-0.0060076	0.966314	0.0442058	0.761235
	cg19913448	chr8	30585642	GSR	-5.27564	-0.08137	0.00214024	-0.110255	5.3121e-05	-0.191435	1.30037e-10
	cg19919881	chr10	134209611	PWWP2B;PWWP2B	-3.55761	-0.0382899	0.303742	-0.0809883	0.0327634	-0.14071	0.00038393
	cg20040743	chr8	91803792	NECAB1	-2.7924	-0.184568	0.00606264	-0.110265	0.0992024	-0.14487	0.0346647
	cg20045882	chr14	69261160	ZFP36L1	-2.11774	-0.0594845	0.185543	-0.063229	0.163309	-0.15965	0.000785178
	cg20049051	chr3	149053011	TM4SF18	3.72708	0.0359902	0.665323	0.0553828	0.504995	0.022794	0.785419
	cg20067405	chr19	55476563	NLRP2;NLRP2;NLRP2;NLRP2	0.654667	0.0121075	0.85081	0.112531	0.085678	-0.0111286	0.866621
	cg20067719	chr17	48623772	SPATA20	-1.3421	-0.0722153	0.17104	0.0317349	0.54923	-0.0847967	0.116508
	cg20131013	chr17	12692308	RICH2	-0.983951	-0.0169623	0.737414	0.00313709	0.951401	0.00151749	0.976602
	cg20154743	chr19	9786077	ZNF562;ZNF562;ZNF562	-4.53055	0.115833	0.132153	0.165507	0.0323228	0.161257	0.0401451
	cg20168457	chr8	107669404	OXR1;OXR1;OXR1;OXR1	-3.19459	0.225159	0.0218414	0.0318142	0.745723	-0.00256928	0.979035
	cg20176706	chr3	44803129	KIF15;KIAA1143;KIAA1143	-3.90146	0.124739	0.0175164	0.0145702	0.779966	-0.139093	0.0102942
	cg20223677	chr8	7332846	DEFB104B;DEFB104A	1.20651	0.0865895	0.223809	-0.0157797	0.825401	0.0967011	0.187403
	cg20293906	chr12	89918754	POC1B-GALNT4;POC1B-GALNT4;GALNT4;POC1B;POC1B;POC1B;POC1B	-3.9025	-0.0123133	0.820803	-0.00860225	0.876479	-0.0680771	0.227195
	cg20332060	chr12	149486	FAM138D	0.565466	-0.0368397	0.152124	-0.0168855	0.513255	-0.0460936	0.080064
	cg20381372	chr19	36801408	LOC100134317	0.273325	-0.0203911	0.649403	-0.0161681	0.72084	0.0346047	0.454361
	cg20383064	chr3	133117420	BFSP2	3.28266	0.0381931	0.634247	0.127149	0.118568	0.107496	0.191845
	cg20390045	chr5	57878295	RAB3C	-4.37537	0.0101774	0.91471	0.0955891	0.319665	-0.081494	0.399639
	cg20426524	chr2	53994655	LOC100302652;ASB3;CHAC2;ASB3	-3.30529	-0.0188469	0.863143	-0.0815938	0.446997	-0.0553987	0.607522
	cg20427171	chr8	144701005	TSTA3	3.40903	0.0426476	0.552907	-0.023569	0.749894	-0.0805641	0.277024
	cg20441902	chr19	49199029	FUT2;FUT2	4.02802	0.0636995	0.177799	0.0295679	0.533234	0.135824	0.0054386
	cg20466064	chr3	73045047	PPP4R2	2.28834	-0.122931	0.343303	-0.0466773	0.718143	-0.112947	0.387988
	cg20490751	chr11	4841204	OR51F2	2.60102	-0.101062	0.330028	0.0711934	0.491147	0.0906281	0.389446
	cg20517941	chr2	201600636	LOC100507140;AOX2P	-0.260593	0.0534087	0.404533	0.0924843	0.154059	0.083167	0.208538
	cg20571404	chr22	24402802	GSTTP2	0.678854	-0.0344808	0.333949	-0.0329816	0.359534	-0.0218013	0.552427
	cg20574502	chr12	41086282	CNTN1;CNTN1	-4.79102	-0.0763776	0.192916	-0.148395	0.0133546	-0.211376	0.000598146
	cg20598296	chr17	5488020	NLRP1;NLRP1;NLRP1;NLRP1;NLRP1	-4.50836	0.0606526	0.354346	0.0275215	0.676894	-0.015787	0.814838
	cg20603543	chr6	155584968	TFB1M;CLDN20	2.41922	-0.126141	0.35987	0.0332362	0.808439	0.000182341	0.998943
	cg20613237	chr1	202788775	MGAT4EP	0.969003	0.041898	0.48985	0.0538777	0.383301	0.0977861	0.117414
	cg20643444	chr12	49061475	SNORA2B;C12orf41	1.17005	-0.193217	0.218912	0.0908192	0.564055	0.114718	0.469682
	cg20683656	chr8	25902551	EBF2	-2.19604	0.123208	0.109583	0.0418379	0.58436	-0.0510339	0.512302
	cg20688651	chr12	66220754	HMGA2;RPSAP52;HMGA2	-0.90497	-0.0317934	0.668348	-0.0495768	0.507944	-0.0269234	0.721933
	cg20699200	chr4	6675674	LOC93622	-6.04104	-0.01164	0.762913	-0.0523327	0.181147	-0.0767247	0.0563352
	cg20727362	chr22	43045952	CYB5R3	2.7013	0.0289581	0.62675	-0.0210454	0.726018	0.0376216	0.539302
	cg20728292	chr6	119032007	CEP85L	2.21348	0.0150856	0.862023	0.0130769	0.881216	-0.02009	0.82017
	cg20728639	chr11	34379053	ABTB2	-4.46152	0.0434982	0.690111	0.101117	0.363249	-0.112934	0.308805
	cg20757196	chr16	2206320	SNORD60;TRAF7	-4.63685	0.275784	0.0004209	0.112788	0.144542	0.157986	0.0413639
	cg20770459	chr14	94576451	IFI27;IFI27;IFI27;IFI27;IFI27;IFI27;IFI27;IFI27;IFI27;IFI27	2.29749	0.134298	0.0107483	0.099197	0.0595391	0.0616501	0.243532
	cg20773800	chr7	99934006	PILRB;PMS2L1;PILRB	-4.61637	0.0508025	0.385148	0.0189142	0.747354	-0.0883309	0.1442
	cg20791089	chr16	30669590	FBRS	-3.18953	0.103186	0.0348301	-0.0436344	0.375405	-0.00437099	0.929596
	cg20798249	chr13	49793107	MLNR	3.95538	0.0147837	0.828698	0.0594814	0.380667	0.0290118	0.670681
	cg20829569	chr22	44709649	KIAA1644	1.02404	-0.0100169	0.783912	-0.00914313	0.805594	-0.0158061	0.67531
	cg20877230	chr8	6876684	DEFA3;DEFA1;DEFA1B	0.0562447	-0.0777877	0.0343948	-0.0348766	0.342342	0.0515773	0.170018
	cg21125064	chr2	170551548	CCDC173;PHOSPHO2;PHOSPHO2;PHOSPHO2;PHOSPHO2;PHOSPHO2;PHOSPHO2-KLHL23	-1.44837	-0.0560703	0.408682	0.00585186	0.93173	0.0114722	0.868173
	cg21135466	chr1	249199569	PGBD2;PGBD2	3.83921	0.0311298	0.586131	-0.050245	0.383946	0.0828422	0.154232
	cg21136005	chr14	31494527	AP4S1;STRN3;STRN3;AP4S1	-4.92045	0.0827441	0.189145	-0.0352596	0.577331	0.143552	0.0244524
	cg21193577	chr14	101036322	BEGAIN	-0.529824	0.0143877	0.671122	0.0401886	0.245411	0.0524112	0.134251
	cg21209091	chr8	42234975	DKK4	-1.88294	0.0839893	0.288296	-0.0547299	0.494695	0.016447	0.837684
	cg21221377	chr20	62574092	UCKL1;MIR1914;MIR647	-0.259809	0.0249688	0.435312	-8.12867e-05	0.997997	-0.0161245	0.62563
	cg21242212	chr14	23888370	MIR208B;MYH7	1.28422	0.0331429	0.564025	0.0636621	0.273238	0.0667569	0.256692
	cg21265404	chr9	90531866	FAM75C1	1.01603	0.00707144	0.920952	0.0524393	0.4664	0.0759481	0.301856
	cg21312946	chr12	57506512	STAT6;STAT6;STAT6;STAT6;STAT6	1.72183	0.108368	0.0371182	0.0197026	0.703899	0.0323296	0.53346
	cg21340944	chr2	18742473	RDH14	2.51159	0.0913838	0.291771	0.0160284	0.854044	0.0328501	0.708701
	cg21371986	chr1	108735499	SLC25A24;SLC25A24	2.85901	0.122194	0.108672	0.158846	0.0415823	0.182005	0.0195945
	cg21388339	chr1	3606550	TP73;TP73;TP73;TP73	-0.863814	-0.124476	0.0961091	0.031799	0.671271	-0.100023	0.192737
	cg21445721	chr17	46908271	CALCOCO2;CALCOCO2;CALCOCO2;CALCOCO2;CALCOCO2	-4.25725	0.0738064	0.279934	-0.0382825	0.573699	-0.0763856	0.266713
	cg21453758	chr17	80185943	SLC16A3;SLC16A3	2.54498	0.20559	0.00887968	0.125806	0.10779	0.211042	0.00874478
	cg21517946	chr6	35697810	FKBP5;LOC285847	-1.45188	-0.0903723	0.0267304	-0.0178092	0.66104	-0.0233282	0.573879
	cg21526212	chr9	98271631	PTCH1;PTCH1;PTCH1;PTCH1;PTCH1	-4.37917	-0.065778	0.195336	0.0482302	0.354697	-0.101268	0.0507052
	cg21534931	chr1	17381980	SDHB	2.55427	0.148595	0.0471278	0.085012	0.256497	0.171716	0.024581
	cg21613307	chr11	62621976	SNORD22;SNORD31;SNORD30;SNORD29;SNHG1;SNHG1	-1.68631	0.0201143	0.828607	-0.0913726	0.330578	-0.0699333	0.460143
	cg21649277	chr19	18117794	ARRDC2;ARRDC2	-4.87609	0.000859357	0.985066	0.0562237	0.228491	-0.167119	0.000598161
	cg21710255	chr6	49681742	CRISP2;CRISP2;CRISP2;CRISP2;CRISP2	0.274549	0.0665911	0.371075	-0.0233187	0.758462	-0.00413377	0.956609
	cg21720265	chr6	31464955	MICB	-0.817814	-0.00960303	0.670436	-0.0217024	0.340657	0.00181119	0.93859
	cg21748275	chr21	43428310	ZNF295-AS1;ZBTB21;ZBTB21;ZBTB21	3.80477	0.0533243	0.475102	0.0313926	0.676399	0.0150679	0.842753
	cg21787386	chr12	49450126	MLL2	-4.01216	0.127073	0.0331222	-0.0557769	0.353167	-0.0357546	0.551869
	cg21793127	chr17	73506038	CASKIN2;CASKIN2	2.35423	-0.073096	0.326145	-0.018688	0.802847	0.0135881	0.856977
	cg21855244	chr16	67033727	CES4A;CES4A;CES4A	0.660479	-0.0373518	0.282104	0.0324052	0.358768	0.062103	0.0824986
	cg21855316	chr22	36600979	APOL4;APOL4	0.413744	-0.125387	0.1376	0.0326981	0.699485	-0.00255263	0.976381
	cg21857822	chr1	17698725	PADI6	2.07923	-0.161239	0.0335764	-0.133426	0.0798502	-0.110164	0.150066
	cg21874850	chr15	100104872	MEF2A;MEF2A;MEF2A;MEF2A	2.85685	0.00260581	0.967712	-0.0344789	0.599068	0.0235913	0.720939
	cg21890648	chr7	31591690	CCDC129;CCDC129;CCDC129;CCDC129	2.8418	0.00208239	0.986111	0.0559796	0.6429	0.0773092	0.522542
	cg21994794	chr14	21492413	NDRG2;NDRG2;NDRG2;NDRG2;NDRG2;NDRG2;NDRG2;NDRG2;NDRG2;NDRG2;NDRG2;NDRG2;NDRG2;MIR6717;NDRG2	-2.76358	-0.0175203	0.81219	-0.110428	0.14336	-0.138554	0.0675699
	cg22014379	chr2	113192561	RGPD8;RGPD5	1.8104	0.0218511	0.746408	-0.00889297	0.896157	0.0230261	0.741243
	cg22015284	chr1	31538649	PUM1;PUM1	-3.95012	0.0751755	0.159981	0.0614528	0.253351	-0.0419468	0.44205
	cg22019242	chr14	73702950	PAPLN	-1.09913	-0.0695842	0.0528751	-0.0162936	0.646246	-0.0255878	0.477619
	cg22025232	chr6	29894874	HCG4P6	-3.17305	-0.112932	0.0298472	-0.0856092	0.100727	-0.197542	0.000314433
	cg22080167	chr15	74502596	STRA6;STRA6;STRA6;STRA6	1.17037	0.145253	0.0753041	0.118122	0.150035	0.235228	0.00492658
	cg22099896	chr9	138593874	KCNT1;KCNT1	-5.00819	-0.0708314	0.250771	0.027028	0.663028	-0.195662	0.00258092
	cg22108646	chr17	76226122	LOC283999	2.0908	-0.0616566	0.349452	0.0312363	0.637738	0.0180293	0.788405
	cg22178654	chr19	22035493	ZNF43;ZNF43;ZNF43;ZNF43;ZNF43	2.30936	-0.17687	0.106706	0.0962852	0.379798	0.0923238	0.401944
	cg22180675	chr8	41518719	MIR486-1;ANK1;ANK1;ANK1;ANK1;ANK1;ANK1;ANK1;ANK1	2.42593	0.0376068	0.451785	0.0320309	0.528597	0.0871535	0.089153
	cg22185849	chr17	42581167	GPATCH8;GPATCH8;GPATCH8;GPATCH8;GPATCH8	-4.70035	-0.0447782	0.460438	0.0239265	0.695266	-0.0680173	0.274335
	cg22198891	chr16	741350	WDR24	3.22051	0.0804927	0.11818	0.103326	0.0475992	0.0109596	0.833659
	cg22226197	chr3	121380526	HCLS1;HCLS1	3.70225	0.0550884	0.366853	0.0103545	0.864721	0.00241694	0.968581
	cg22232107	chr8	124194081	FAM83A;FAM83A;FAM83A	2.48651	0.0907792	0.136235	0.055582	0.367261	0.0988723	0.112672
	cg22255799	chr4	71599265	RUFY3;RUFY3;RUFY3;RUFY3;RUFY3	-1.22068	0.0819945	0.150306	-0.00920161	0.873647	0.031729	0.582909
	cg22273830	chr17	1508471	SLC43A2;SLC43A2;SLC43A2	-0.976771	-0.0516249	0.279699	-0.0134202	0.780275	-0.0346828	0.480604
	cg22306009	chr5	180670469	GNB2L1;SNORD95	-3.77669	0.087112	0.190057	-0.0613498	0.359147	-0.0523833	0.446269
	cg22311015	chr2	241630042	AQP12A	1.12084	-0.0327135	0.511952	0.026747	0.594479	-0.0247565	0.628647
	cg22336867	chr19	39265241	LGALS7	-1.81251	-0.0667855	0.198883	-0.0323283	0.536193	-0.00898521	0.866153
	cg22435982	chr17	42441259	FAM171A2	-6.11051	-0.048161	0.190617	-0.0322625	0.383587	-0.116493	0.00240262
	cg22481673	chr1	211667751	RD3;RD3	1.10811	0.0121518	0.868369	0.0304536	0.680603	-0.0765758	0.310048
	cg22525154	chr22	17955450	CECR2	2.90673	-0.0449415	0.415256	0.0367147	0.504485	0.0862779	0.122534
	cg22531466	chr4	16227539	FLJ39653;FLJ39653;TAPT1	-5.04122	0.00622468	0.88342	0.0632817	0.138249	-0.0207778	0.627338
	cg22576236	chr4	1166933	LOC100130872-SPON2;SPON2;SPON2;SPON2	1.13619	0.0797547	0.0273742	0.0258199	0.473572	-0.0391993	0.285273
	cg22664298	chr5	128795827	ADAMTS19	-2.03379	-0.0102074	0.85064	0.020039	0.715615	-0.0814467	0.149291
	cg22674756	chr1	41222892	MIR30C1;NFYC;NFYC;NFYC;NFYC;NFYC;NFYC;NFYC	4.02185	-0.0407968	0.489037	-0.00308651	0.958473	0.0409221	0.494521
	cg22689396	chr15	23378564	HERC2P2	-1.80887	0.0269434	0.701647	-0.010116	0.886591	-0.0758717	0.299911
	cg22699062	chr12	104324366	LOC253724;HSP90B1	-4.88828	0.0736065	0.166462	0.0708184	0.186269	-0.0353407	0.510507
	cg22705746	chr1	203320506	FMOD	-1.67393	0.0757956	0.218673	0.104872	0.0928046	0.0398399	0.528464
	cg22706458	chr21	43528949	UMODL1;UMODL1;C21orf128	0.414119	-0.0249795	0.509094	0.00442685	0.907563	0.0588465	0.135992
	cg22729776	chr3	27526217	SLC4A7	-4.52397	0.0265156	0.59157	0.00995434	0.841596	0.0174755	0.731693
	cg22730042	chr21	44528293	U2AF1;U2AF1;U2AF1	-5.2994	0.0467049	0.495315	0.0743095	0.287459	-0.0576611	0.408089
	cg22773697	chr1	221054430	HLX-AS1;HLX	-0.668024	0.0748139	0.31284	-0.0191033	0.797786	0.0362412	0.631871
	cg22781764	chr19	35720295	FAM187B	1.9206	0.153132	0.0493403	0.119741	0.12601	0.151082	0.0593086
	cg22798261	chr19	376653	THEG;THEG	2.25357	0.101348	0.132539	0.142652	0.0368468	0.0425293	0.534319
	cg22805500	chr4	57301680	PAICS;PPAT;PPAT;PAICS;PAICS	-2.74826	-0.111874	0.307454	0.0113196	0.917596	-0.152742	0.169691
	cg22827806	chr12	49297569	CCDC65	-2.25795	-0.0271543	0.770739	0.037409	0.685345	-0.120313	0.201323
	cg22847608	chr22	27017854	CRYBA4	2.14186	0.0488552	0.383026	0.0999006	0.0783477	0.108064	0.0629165
	cg22915785	chr8	144120111	C8orf31;C8orf31;C8orf31	1.16414	-0.102884	0.118027	-0.070124	0.289144	-0.164906	0.0166482
	cg22931151	chr5	180581761	OR2V2	2.98117	0.0760976	0.337276	0.0262354	0.742141	0.0762816	0.347673
	cg23021160	chr2	73869666	NAT8	-1.75618	-0.0200914	0.719362	-0.0921016	0.104962	0.0445906	0.439135
	cg23033870	chr11	113577528	TMPRSS5	2.96988	-0.0108313	0.875955	0.0712863	0.309077	0.0394103	0.578264
	cg23034818	chr14	105714589	BTBD6;BRF1;BRF1	-2.62855	-0.0315134	0.543422	-0.036594	0.479579	-0.160552	0.00273443
	cg23059104	chr1	23292688	LACTBL1	1.7503	-0.116593	0.341362	0.143041	0.246905	0.133501	0.279937
	cg23069755	chr8	49531613	LOC101929217;LOC101929268	2.97369	0.19039	0.0169608	0.0407186	0.607074	0.1248	0.124498
	cg23089764	chr1	206138190	FAM72A	-4.79874	0.0157503	0.803425	-0.115599	0.072406	-0.0361931	0.574346
	cg23098012	chr1	149859591	HIST2H2AB;HIST2H2BE	-5.46824	-0.0355859	0.474642	0.0374572	0.459264	-0.0685076	0.176505
	cg23137629	chr13	73632821	KLF5;KLF5	-4.21894	-0.0988957	0.209613	-0.0719995	0.363924	-0.181103	0.0252341
	cg23168264	chr15	37393213	MEIS2;MEIS2;MEIS2;MEIS2;MEIS2;MEIS2	-4.57596	0.062525	0.288814	0.0350116	0.551069	-0.00607646	0.917941
	cg23186640	chr5	139943432	APBB3;APBB3;APBB3;APBB3;SLC35A4;MIR6831	-0.152554	-0.0100056	0.66883	0.00431343	0.856146	-0.0361389	0.1325
	cg23214491	chr6	160183598	ACAT2;ACAT2;LOC100129518;ACAT2	-5.80339	0.0808972	0.172983	0.0604016	0.311647	0.0335436	0.575763
	cg23228587	chr11	123756522	TMEM225	2.7861	-0.0816806	0.355055	0.12678	0.154646	0.0871926	0.328291
	cg23234498	chr1	50569329	ELAVL4;ELAVL4	-0.0260496	-0.351488	0.0604818	0.0304866	0.87044	0.0210479	0.911282
	cg23264413	chr19	43710277	PSG4;PSG4	0.99127	0.00449693	0.916687	-0.0319104	0.462547	-0.0646745	0.146363
	cg23309924	chr1	163038245	RGS4;RGS4;RGS4	1.67171	-0.211747	0.14673	0.0133749	0.926342	-0.0136886	0.92507
	cg23322161	chr1	47016917	KNCN	1.61911	0.0635185	0.301323	0.0336804	0.585965	-0.00820066	0.895287
	cg23372297	chr12	11549192	PRB2	0.349196	0.104188	0.185442	-0.0111901	0.886107	0.133558	0.0934538
	cg23375719	chr11	66139717	SLC29A2	-2.48551	0.144918	0.0809046	0.0399412	0.630224	-0.0991868	0.23914
	cg23403192	chr21	30396327	USP16;USP16;USP16	1.43611	0.052589	0.550833	0.0787341	0.376606	0.0287487	0.751099
	cg23404562	chr10	115615082	NHLRC2;DCLRE1A	-5.61928	-0.0204615	0.82501	-0.0493051	0.593938	-0.0230685	0.803882
	cg23413867	chr4	37688741	RELL1;RELL1	-3.34677	-0.0361112	0.708774	-0.10544	0.280566	-0.0482211	0.627692
	cg23415761	chr5	141392795	GNPDA1	-2.89727	-0.0827685	0.31846	0.0470354	0.57341	-0.0495192	0.560554
	cg23416761	chr1	161008802	TSTD1;TSTD1;TSTD1	-5.65498	-0.174843	0.0728247	-0.156594	0.110694	-0.267449	0.00862308
	cg23425970	chr2	129076394	HS6ST1	-5.15128	-0.0521303	0.446901	-0.123801	0.075195	-0.0775013	0.271747
	cg23490161	chr5	218452	SDHA;CCDC127;SDHA	-5.08753	-0.125278	0.192981	-0.0689336	0.476248	-0.255886	0.0108409
	cg23523937	chr20	33736089	EDEM2;EDEM2;EDEM2	1.35591	-0.128262	0.0708947	-0.0916723	0.198583	-0.0747982	0.300507
	cg23530245	chr11	102324110	TMEM123	-3.99795	-0.112606	0.054856	-0.0852616	0.14708	-0.00915454	0.877111
	cg23541304	chr6	144329726	PLAGL1;PLAGL1;PLAGL1;PLAGL1;PLAGL1;PLAGL1;PLAGL1;PLAGL1;PLAGL1;PLAGL1;PLAGL1;PLAGL1;HYMAI;PLAGL1;PLAGL1;PLAGL1;PLAGL1;PLAGL1;PLAGL1;PLAGL1;PLAGL1;PLAGL1	0.017712	-0.0382388	0.639975	-0.113394	0.171198	-0.153592	0.0728586
	cg23573510	chr6	33716103	IP6K3;IP6K3	3.59083	0.0534988	0.469231	0.0362154	0.62558	0.18721	0.0139671
	cg23605524	chr10	22604927	COMMD3-BMI1;COMMD3	-5.45634	0.0720317	0.187903	0.0579445	0.297166	0.00129954	0.981399
	cg23638640	chr22	25160033	TOP1P2;PIWIL3	3.69506	-0.157916	0.219306	0.0889002	0.491734	-0.117827	0.369808
	cg23655126	chr22	38967436	DMC1;DMC1	1.46661	-0.0266798	0.7449	0.0292495	0.72827	-0.0453145	0.59079
	cg23656959	chr10	27532183	ACBD5;ACBD5;ACBD5	-3.654	-0.00414847	0.963309	0.0909185	0.318973	-0.167346	0.0737052
	cg23722274	chr10	98063967	DNTT;DNTT	1.72194	0.175331	0.0123091	0.0445923	0.516509	0.038464	0.579322
	cg23746239	chr10	30663547	LOC729668	1.66782	0.00716209	0.909838	0.0633515	0.321326	0.149344	0.025356
	cg23761919	chr17	78193259	SLC26A11;SLC26A11;SLC26A11;SLC26A11;SGSH	-1.74743	-0.0475878	0.308316	0.0554993	0.239215	-0.0340751	0.474699
	cg23832103	chr15	26874731	GABRB3;GABRB3;GABRB3;GABRB3;GABRB3;GABRB3	0.670173	0.0805624	0.197865	0.0604459	0.336518	0.0639837	0.324316
	cg23901606	chr3	122695455	SEMA5B;SEMA5B;SEMA5B;SEMA5B;SEMA5B	2.6447	0.0709502	0.234508	0.0420597	0.483027	0.0377806	0.534107
	cg23912823	chr12	57481903	NAB2	-5.61372	0.00694554	0.859299	-0.0352187	0.373376	-0.0573276	0.154025
	cg23933602	chr10	16859644	RSU1;RSU1	-5.01543	-0.0275591	0.513889	0.00491142	0.908094	-0.11192	0.0113417
	cg23936860	chr15	81489075	IL16	2.85879	0.0500781	0.542105	-0.00209046	0.979972	0.0992175	0.243114
	cg23952550	chr4	1988280	MIR943;WHSC2	2.90958	-0.054098	0.580758	0.0731053	0.462137	0.140983	0.15849
	cg23961059	chr19	57874869	ZNF547;TRAPPC2P1	-4.43758	0.0714818	0.208493	0.115245	0.0457497	0.0911222	0.11648
	cg23966593	chr21	46221845	LINC01424;UBE2G2;UBE2G2;UBE2G2	-3.20127	0.00339436	0.948909	-0.133456	0.0140805	-0.160856	0.00397037
	cg23970189	chr3	53926101	SELK	-3.54916	0.0420973	0.60421	0.18233	0.0280136	-0.058405	0.484862
	cg23993660	chr1	20959826	PINK1	-3.47134	-0.0165358	0.814556	-0.033952	0.635438	-0.0816672	0.257661
	cg24018148	chr6	39290715	KCNK16;KCNK16;KCNK16;KCNK16	-0.674332	0.0212009	0.706671	-0.053957	0.343484	-0.0449496	0.439155
	cg24023860	chr20	2275294	TGM3	1.13802	0.103732	0.124907	0.115173	0.0916222	0.134884	0.0520864
	cg24032265	chr8	128807841	MIR1204	-0.218557	-0.0211231	0.635291	-0.0197591	0.657746	-0.0170312	0.706737
	cg24065312	chr3	9988889	PRRT3;PRRT3-AS1	3.46439	-0.004305	0.977571	0.106888	0.489526	0.142421	0.366069
	cg24097460	chr7	134671024	AGBL3	-3.98821	0.00710425	0.925889	-0.0348195	0.650934	-0.0733893	0.349844
	cg24122814	chr20	62179037	SRMS	1.45152	-0.0898195	0.144001	-0.0749625	0.219937	0.00655445	0.917529
	cg24135491	chr17	4487099	SMTNL2;SMTNL2	0.624048	-0.0306522	0.471517	0.0186818	0.663298	-0.0565918	0.197944
	cg24187257	chr10	46971400	SYT15;SYT15	-0.72195	-0.0358146	0.260096	-0.0114306	0.720741	-0.015554	0.632059
	cg24204780	chr5	173217967	LINC01485	1.63928	-0.054172	0.258332	0.0287871	0.549869	0.0337101	0.489342
	cg24238852	chr22	24384340	GSTT1	-3.57551	0.0183315	0.856765	-0.0442398	0.666055	-0.0595839	0.56892
	cg24261177	chr8	96281885	C8orf37	-4.64877	0.0485902	0.522206	0.0428497	0.575166	0.0278935	0.716008
	cg24280945	chr8	19461068	CSGALNACT1;CSGALNACT1;CSGALNACT1	3.07936	0.140715	0.0644477	0.0505896	0.505505	0.116472	0.126272
	cg24298175	chr20	44718768	NCOA5	-4.34076	-0.0759202	0.238561	-0.0297199	0.645977	-0.132773	0.0433886
	cg24307368	chr11	107582884	SLN	-0.875688	-0.0186289	0.840291	0.0975229	0.296821	0.138952	0.149773
	cg24342146	chr1	160682008	CD48	-5.05035	0.0427569	0.407716	-0.0670745	0.197549	-0.068589	0.192355
	cg24347838	chr3	180398017	CCDC39	-2.12917	0.181847	0.192694	-0.0193965	0.888739	-0.022588	0.871563
	cg24354208	chr19	35841676	FFAR1	0.156781	-0.0350417	0.152576	0.0024923	0.919149	-0.0299463	0.229583
	cg24375770	chr6	41754370	PRICKLE4;TOMM6	-4.43918	-0.0598995	0.289583	0.00640937	0.910295	-0.117706	0.0450007
	cg24375999	chr2	239141043	LOC643387;LOC151174;LOC151174	1.26248	0.141582	0.100322	0.0328286	0.703593	0.114766	0.190955
	cg24389037	chr14	21737661	HNRNPC;HNRNPC;HNRNPC;HNRNPC	-3.56372	0.02656	0.681405	0.00422039	0.947852	0.0244932	0.706396
	cg24400183	chr19	12444613	ZNF563	-6.1284	-0.121667	0.0287131	-0.0659327	0.23524	-0.254231	1.72645e-05
	cg24402128	chr1	17092279	MST1P9	2.43833	-0.0401102	0.512992	-0.0384311	0.533987	-0.0116541	0.852469
	cg24418761	chr10	75119387	CFAP70	3.51334	-0.0499491	0.534976	-0.0479543	0.550169	0.0779322	0.338416
	cg24426391	chr11	20384886	HTATIP2;HTATIP2;HTATIP2;HTATIP2;HTATIP2	-0.992027	-0.0244192	0.277976	-0.0559102	0.0151194	-0.0444653	0.056844
	cg24495684	chr15	53082249	ONECUT1	-3.76745	0.0157268	0.819804	-0.0804993	0.253494	-0.0934809	0.186412
	cg24503407	chr1	205819492	PM20D1	-1.10947	-0.015808	0.843072	-0.0163208	0.839461	-0.163501	0.0491049
	cg24506221	chr1	110230401	GSTM1;GSTM1	-1.97343	-0.0498239	0.600068	0.0515884	0.590542	-0.0871081	0.374155
	cg24533989	chr4	42659536	ATP8A1;ATP8A1	-4.04527	0.0153597	0.70919	0.0304814	0.463711	-0.0330027	0.437211
	cg24542360	chr6	31729904	MSH5;MSH5;C6orf26;MSH5;MSH5	3.77249	0.0342085	0.590133	0.0288797	0.65198	0.0797244	0.217564
	cg24551459	chr17	40308110	RAB5C;RAB5C	3.05315	-0.155487	0.0377702	-0.097165	0.194481	-0.0109852	0.884449
	cg24566615	chr17	19989115	CYTSB;CYTSB	3.22835	0.0914361	0.184317	0.05881	0.395765	0.0774531	0.266714
	cg24608381	chr2	139538746	NXPH2	-0.506563	0.039415	0.440908	0.0223982	0.663874	-0.00507677	0.923044
	cg24617313	chr20	57427146	GNAS;GNAS;GNAS;GNASAS	-0.186664	0.0566286	0.202807	0.0418655	0.349685	-0.0290217	0.524821
	cg24621362	chr12	6492890	LTBR	-0.234687	-0.0696441	0.0435004	-0.0486987	0.167142	-0.0844755	0.0180596
	cg24653655	chr22	38965411	DMC1;DMC1;DMC1	1.60737	0.0606547	0.387726	0.0260757	0.711126	0.1076	0.137154
	cg24659216	chr19	58090357	ZNF416	-3.47815	0.0835747	0.0515419	0.0622682	0.148265	0.0161804	0.704781
	cg24774891	chr17	3867847	ATP2A3;ATP2A3;ATP2A3;ATP2A3;ATP2A3;ATP2A3;ATP2A3	-3.48805	0.016069	0.801562	0.0749044	0.241804	0.0773607	0.228648
	cg24793625	chr19	56165307	U2AF2;U2AF2	-4.12012	0.0354682	0.626094	0.00698324	0.924838	-0.053135	0.472113
	cg24813432	chr1	40026145	PPIEL	2.38487	0.00791625	0.893106	0.172662	0.00484756	0.101294	0.0948905
	cg24848764	chr17	5389409	DERL2;DERL2;MIS12;MIS12;MIS12;MIS12;MIS12;DERL2;DERL2;DERL2	-4.35575	0.0848812	0.146657	0.0533928	0.363365	-0.0116255	0.844012
	cg24862450	chr10	60028041	IPMK;CISD1	-5.10433	-0.0149471	0.801949	-0.0222799	0.713208	-0.0864147	0.15749
	cg24875029	chr2	105471438	POU3F3	-0.78736	-0.0179611	0.547296	-0.0205666	0.494179	-0.0293119	0.341003
	cg24880056	chr18	31158234	ASXL3	-5.32947	-0.162045	0.19121	-0.102777	0.409911	-0.127125	0.316858
	cg24899068	chr19	49999470	RPS11	-3.78813	0.173969	0.0256508	0.0462994	0.554563	-0.034731	0.65663
	cg24907233	chr22	46545351	PPARA;PPARA	-4.09042	-0.0185273	0.861033	-0.0772071	0.469291	-0.17431	0.105056
	cg24965791	chr13	96085241	CLDN10;CLDN10	2.11396	0.0789156	0.283481	0.104463	0.155616	0.154554	0.0415406
	cg24992233	chr3	57327843	ASB14;DNAH12	2.33922	-0.193978	0.217065	-0.010511	0.945924	-0.0269603	0.864709
	cg25000012	chr2	75427296	TACR1;TACR1	-4.37259	0.0166226	0.836961	-0.0508491	0.529642	-0.171444	0.0377017
	cg25071744	chr2	21266995	APOB	-0.468579	-0.0128727	0.638932	0.0066766	0.8093	0.00518654	0.854025
	cg25114630	chr15	101792522	CHSY1	-5.23571	-0.0724903	0.0136961	-0.0712895	0.0147171	-0.147031	3.08898e-06
	cg25147973	chr8	67580683	VCPIP1;C8orf44;C8orf44-SGK3	3.76342	-0.0332668	0.630439	0.0540288	0.433694	0.0602894	0.390108
	cg25151836	chr18	48346543	MRO;MRO;MRO;MRO	-4.68164	-0.00692323	0.893982	-0.0374937	0.474047	-0.137331	0.00984428
	cg25193571	chr6	29761905	HCG4	1.76244	0.0528777	0.442629	-0.014353	0.836084	0.0233455	0.740794
	cg25209499	chr9	118672	FOXD4	0.117033	0.00192447	0.931484	-0.0099235	0.660443	-0.0144851	0.528077
	cg25224852	chr7	150675563	KCNH2;KCNH2	-4.77235	-0.0216537	0.540032	-0.0195173	0.584009	-0.142231	0.000171141
	cg25251562	chr2	3704773	ALLC	2.91451	0.103337	0.0757768	0.0540669	0.353723	0.0114191	0.848311
	cg25253065	chr1	1655878	CDK11A;CDK11A;CDK11B;CDK11B;CDK11B;CDK11B;CDK11B;CDK11B	-3.76386	0.108083	0.0782125	0.0943929	0.129994	-0.0553551	0.37199
	cg25282780	chr9	4741505	AK3	-5.66564	0.0160295	0.66435	0.00110289	0.976369	-0.0587449	0.120305
	cg25320328	chr1	92953037	GFI1;GFI1	0.955148	0.0646759	0.28642	-0.0274852	0.662086	-0.0598823	0.340559
	cg25345738	chr12	108078835	PWP1	-0.886719	0.150862	0.0147373	0.0563861	0.359406	0.0122462	0.844989
	cg25361562	chr20	5592737	GPCPD1	1.28913	-0.0854803	0.431703	0.154655	0.158763	0.09861	0.374088
	cg25396537	chr8	73921005	TERF1;TERF1	-4.27308	0.0586873	0.411111	0.0501964	0.489721	0.0197607	0.786599
	cg25431513	chr19	17325828	USE1	-4.00363	0.206389	0.0598191	0.0675841	0.539054	0.0884117	0.42614
	cg25460273	chr10	129704427	PTPRE	1.30403	-0.00711669	0.906841	0.0488377	0.426796	0.0826601	0.18797
	cg25498107	chr15	41100233	DNAJC17;ZFYVE19	-1.12247	-0.0371576	0.493172	0.0367812	0.498567	0.0171262	0.757581
	cg25506256	chr6	42714906	TBCC	-4.38578	-0.00664437	0.908948	-0.0609274	0.304022	-0.0581651	0.324843
	cg25520068	chr1	110254679	GSTM5	-1.74017	-0.0122525	0.834639	0.11577	0.0530001	0.0409882	0.498135
	cg25537033	chr7	4169224	SDK1;SDK1	-3.51656	0.159325	0.0914064	0.177403	0.0610089	0.0429047	0.652298
	cg25551243	chr5	157079440	SOX30;SOX30	4.16206	-0.0135261	0.90368	0.0476579	0.672694	0.00445959	0.969034
	cg25569462	chr4	189026860	TRIML2	0.0461601	0.0613985	0.603796	0.158696	0.185494	0.187106	0.126486
	cg25583774	chr3	52302576	MIRLET7G;WDR82	0.119142	-0.163565	0.29682	0.071661	0.649477	0.0911137	0.567311
	cg25593510	chr1	110254662	GSTM5	-0.21438	-0.0189437	0.678627	0.0362583	0.432419	0.0376918	0.424032
	cg25601709	chr12	129337339	GLT1D1	1.66158	-0.0440369	0.464894	-0.0266301	0.661058	0.0414071	0.504484
	cg25613667	chr5	140044292	WDR55	-3.37581	-0.0837949	0.0121746	-0.0785251	0.0195906	-0.156883	1.13171e-05
	cg25644740	chr6	29894152	HCG4P6	0.0406006	0.114636	0.0568772	0.0836453	0.166419	0.120508	0.0520358
	cg25651476	chr19	55476717	NLRP2	0.412123	-0.00799006	0.829281	0.022659	0.544811	-0.0266318	0.485644
	cg25692524	chr13	52769662	THSD1P	-4.30371	-0.0738531	0.541944	-0.0471049	0.699522	-0.140209	0.257795
	cg25727806	chr2	208634186	FZD5	-4.14875	-0.0482875	0.373602	-0.0337531	0.540702	-0.0885917	0.112758
	cg25755428	chr19	13875111	MRI1;MRI1	-3.37984	0.0263036	0.736959	0.0892091	0.260396	-0.026042	0.746767
	cg25787984	chr11	12031508	DKK3;DKK3;DKK3	-1.60345	0.0561166	0.155395	0.0194616	0.623162	-0.0331234	0.413383
	cg25830305	chr11	1859381	TNNI2;TNNI2	-0.938128	0.0827765	0.21532	0.0373554	0.578698	0.0109465	0.871561
	cg25831233	chr7	102119529	POLR2J	-3.07374	-0.0469233	0.197457	-0.0753519	0.0416407	-0.0761754	0.0436618
	cg25846795	chr15	93199202	FAM174B	-4.41905	0.112074	0.300377	0.16769	0.12276	-0.0218182	0.840941
	cg25876637	chr3	35680655	ARPP21	-1.95162	-0.0646161	0.301421	-0.0547685	0.380896	-0.120339	0.0591253
	cg25881869	chr10	114609298	LOC143188	3.50826	-0.0254174	0.672238	0.0181765	0.763984	0.040438	0.508123
	cg25886651	chr16	86379437	LINC00917	1.40709	0.0937486	0.221958	0.00224429	0.976783	0.0171088	0.827682
	cg25888384	chr6	43277151	CRIP3	3.28483	0.019833	0.794393	0.122153	0.110248	0.0810584	0.28679
	cg25920064	chr1	18807226	KLHDC7A	-0.662222	-0.0354736	0.261377	0.0107659	0.734651	0.0108023	0.738761
	cg25955969	chr1	44435627	DPH2;DPH2	-4.99958	0.021573	0.767379	-0.0680092	0.35122	-0.0106067	0.88462
	cg25958450	chr19	23941859	ZNF681	-2.03929	0.0817277	0.533641	-0.150447	0.257419	-0.147031	0.276492
	cg25979829	chr22	24998181	GGT1;GGT1;GGT1	1.4959	-0.0258782	0.516292	0.043203	0.283647	0.133832	0.00136993
	cg26030713	chr8	67782867	C8orf45;C8orf45;C8orf45	-3.86363	0.0194661	0.845822	0.0371664	0.712742	-0.0898387	0.3768
	cg26031613	chr14	104095156	KLC1;KLC1;KLC1	-4.97206	-0.0812955	0.0409809	-0.0513799	0.197294	-0.209978	1.24039e-06
	cg26052728	chr7	961841	ADAP1;ADAP1;ADAP1;ADAP1;ADAP1	-1.42958	0.0645571	0.430234	0.125269	0.131014	0.0169606	0.840158
	cg26053571	chr6	72113519	MIR30A	1.57242	-0.0677591	0.647808	0.0583112	0.691032	-0.00196457	0.989522
	cg26068527	chr17	79100287	MIR657;AATK;MIR338	2.39268	-0.00628427	0.928936	0.144054	0.0434648	0.0685458	0.33396
	cg26133523	chr9	1050015	DMRT2;DMRT2;DMRT2	-3.83318	-0.0928763	0.358085	0.000386907	0.996962	-0.115589	0.260305
	cg26157803	chr14	100773599	MIR345;SLC25A29	-1.70932	0.0199508	0.707774	0.00839657	0.87649	-0.10759	0.0528125
	cg26204322	chr11	64018687	PLCB3	-5.19315	-0.0412932	0.388588	-0.0403434	0.403693	-0.183346	0.000327366
	cg26219488	chr5	32445482	ZFR	2.89864	0.107294	0.114424	-0.0158919	0.8155	0.12233	0.0809749
	cg26225829	chr19	50029806	RCN3	3.90085	0.134141	0.0530008	0.0314191	0.649856	0.146913	0.0363603
	cg26268701	chr6	29894737	HCG4P6	-4.81775	-0.0308479	0.320898	-0.063671	0.0410445	-0.0831855	0.00926996
	cg26271045	chr2	238535754	LRRFIP1	-1.59468	-0.0796476	0.208666	-0.0647335	0.314146	-0.015976	0.80629
	cg26292058	chr1	192544252	RGS1	-0.0685165	-0.463191	0.0314302	-0.0043111	0.983945	-0.0346969	0.872493
	cg26345037	chr22	26908614	TFIP11;TFIP11	-4.70506	-0.13281	0.0372142	-0.0946425	0.138544	-0.133708	0.0391791
	cg26365090	chr20	42574362	TOX2;TOX2;TOX2;TOX2	-0.818467	0.00319861	0.94339	0.0697851	0.127112	0.0283971	0.540969
	cg26423139	chr17	1508432	SLC43A2;SLC43A2;SLC43A2	-0.0108914	-0.00425141	0.931002	-0.00834751	0.866405	-0.145615	0.00495454
	cg26442238	chr8	12052107	FAM86B1;FAM86B1	-5.08355	0.00434514	0.918721	-0.0338955	0.430883	0.00422414	0.923203
	cg26444974	chr15	65426197	PDCD7	-5.24315	0.0276793	0.631039	-0.00498868	0.930882	-0.097046	0.0959657
	cg26445189	chr10	1102710	WDR37	-4.4439	-0.0217665	0.582157	-0.0205542	0.606717	-0.09453	0.0222501
	cg26504831	chr6	38608904	BTBD9;BTBD9	3.61061	0.122001	0.106789	-0.0329914	0.665514	0.0501646	0.513464
	cg26513913	chr5	131977996	TH2LCRR;RAD50;TH2LCRR;TH2LCRR	3.12722	-0.0711621	0.401365	0.0709644	0.405153	0.0478747	0.576259
	cg26548410	chr19	475587	ODF3L2	3.58754	0.0867114	0.308555	-0.0243	0.776515	0.0882104	0.306712
	cg26576875	chr17	71189068	COG1	-4.65617	-0.00304206	0.958931	-0.00306319	0.959011	-0.0471245	0.439314
	cg26581770	chr11	5292165	HBE1	-0.0240743	-0.194224	0.20515	0.0768139	0.617776	0.102851	0.507825
	cg26593784	chr19	36236481	PSENEN;U2AF1L4;U2AF1L4	-4.9689	0.066209	0.238817	0.107482	0.0614677	0.1267	0.0290507
	cg26595828	chr5	5034356	LOC340094	1.82186	-0.265353	0.105694	-0.00151961	0.992557	-0.152433	0.356478
	cg26615981	chr3	151987532	MBNL1-AS1;MBNL1-AS1;MBNL1;MBNL1	-5.30146	0.0140641	0.806187	-0.021812	0.705723	-0.0292651	0.614194
	cg26658927	chr22	24577438	SUSD2	2.04547	-0.103422	0.116802	-0.0399735	0.545317	-0.0462219	0.487986
	cg26690511	chr3	155422103	PLCH1	-0.354884	-0.136251	0.285944	-0.0489063	0.703302	0.166463	0.202471
	cg26719170	chr14	35183888	CFL2;CFL2;CFL2;CFL2;CFL2;CFL2	-5.42289	-0.0553944	0.135399	-0.0563877	0.132074	-0.14722	0.000182885
	cg26751094	chr13	95954534	ABCC4;ABCC4	0.0139396	0.0641077	0.0990297	0.0126904	0.74438	0.0517202	0.194059
	cg26820259	chr6	51953096	PKHD1;PKHD1	1.05656	0.0163845	0.80303	0.0240093	0.717202	-0.0305125	0.652142
	cg26832666	chr1	248005356	OR11L1	1.21566	-0.205588	0.137932	0.129547	0.350614	-0.00441402	0.974662
	cg26853536	chr12	125399964	UBC	-0.448566	-0.0162361	0.630288	-0.0278512	0.413585	0.0283254	0.412651
	cg26875524	chr1	54201098	GLIS1	3.19382	-0.0492392	0.360782	0.0986213	0.074063	0.121964	0.029306
	cg26896946	chr5	135416405	MIR886	-1.50757	0.031955	0.636377	-0.0210452	0.757534	-0.0180369	0.795453
	cg26908946	chr18	29341842	MCART2	1.49385	-0.140107	0.157857	0.0695505	0.489004	0.0656263	0.517442
	cg26913710	chr6	52441888	TRAM2-AS1;TRAM2-AS1;TRAM2	-3.51388	-0.17619	0.00376951	-0.0787761	0.190834	-0.0875139	0.154947
	cg26944245	chr16	421049	TMEM8A;MRPL28	1.30475	-0.00306293	0.959527	0.155387	0.0121626	0.166648	0.0084782
	cg26949829	chr17	40333464	KCNH4	-5.91808	-0.0589961	0.100415	-0.0242047	0.500948	-0.152451	5.8359e-05
	cg26968039	chr7	100881429	CLDN15	0.650059	-0.0715078	0.246005	-0.0132558	0.832613	0.0374301	0.55614
	cg27032409	chr9	100935881	CORO2A;CORO2A	3.31239	-0.0247915	0.788129	0.143051	0.122291	0.106	0.254735
	cg27047406	chr16	55689534	SLC6A2	-1.61731	-0.0933757	0.0132902	-0.0334577	0.371963	-0.042944	0.259197
	cg27079477	chr17	39345259	KRTAP9-1	2.73649	-0.135822	0.177977	0.0640753	0.523818	0.000218687	0.998281
	cg27095936	chr2	228189266	MFF;MFF;MFF;MFF;MFF;MFF;MFF;LOC654841	2.83509	0.108316	0.0491383	-0.0728884	0.181923	0.0048831	0.929387
	cg27105465	chr17	40337623	HCRT	1.73775	-0.0387355	0.52934	0.0134067	0.827433	-0.00969328	0.875679
	cg27138088	chr11	842605	TSPAN4;TSPAN4;TSPAN4;TSPAN4;POLR2L;TSPAN4;TSPAN4	-3.03926	-0.0773703	0.177562	-0.0229296	0.690687	-0.218678	0.000369421
	cg27168547	chr11	73882446	PPME1;PPME1;C2CD3	-4.93531	-0.0342397	0.552608	-0.0148737	0.795856	-0.0588304	0.314795
	cg27177391	chr12	54020455	ATF7;ATF7;ATF7;ATF7;ATF7	-4.95233	0.061859	0.289985	0.0689486	0.229915	0.0455746	0.4326
	cg27208514	chr10	121357631	TIAL1;TIAL1	3.47434	-0.0315226	0.647352	-0.0247464	0.721814	-0.0135987	0.847801
	cg27226511	chr16	11439302	C16orf75	-3.68735	0.0518067	0.187659	-0.0321626	0.416128	-0.112141	0.00643727
	cg27258787	chr19	10764001	ILF3;ILF3;ILF3;ILF3;ILF3;LOC147727	-4.31362	0.105472	0.151463	0.0402208	0.585524	0.00999361	0.892836
	cg27287527	chr3	50341326	HYAL1;HYAL1;HYAL1;HYAL1;HYAL1;HYAL1	2.14122	0.0973142	0.214915	0.104136	0.188383	0.214713	0.00852945
	cg27319216	chr8	6693540	XKR5	-0.862934	-0.0231165	0.750094	0.00155074	0.982896	-0.0136011	0.853707
	cg27342837	chr2	188419568	TFPI;TFPI	-1.57266	0.258461	0.0790924	-0.0220567	0.880856	-0.047279	0.75024
	cg27361250	chr4	103682344	MANBA	-4.62747	-0.0609813	0.438121	-0.0554162	0.484159	-0.111113	0.16298
	cg27367871	chr2	237478030	CXCR7	-3.62346	0.0423471	0.601382	0.0588793	0.468522	0.141906	0.087863
	cg27380503	chr15	40453034	BUB1B	-4.94447	0.0356512	0.63631	0.0475339	0.531722	-0.0298408	0.696117
	cg27390496	chr19	51357367	KLK3;KLK3;KLK3;KLK3;KLK3	3.11851	-0.124262	0.0747341	-0.027361	0.692623	-0.0554833	0.434243
	cg27473997	chr4	9355351	USP17	1.32843	-0.0120997	0.635648	0.00570062	0.822451	0.0445318	0.0848047
	cg27488348	chr12	14720834	PLBD1	-3.39907	0.0422845	0.588412	0.0170859	0.826969	-0.0606978	0.444853
	cg27511468	chr15	52588736	MYO5C	2.52219	-0.108886	0.361294	0.0102471	0.930721	0.0792622	0.511068
	cg27521160	chr19	43711249	PSG4;PSG4	3.35365	0.0227845	0.701187	0.0699807	0.244341	0.11848	0.0550701
	cg27584171	chr15	49338887	SECISBP2L	-4.73294	0.0674796	0.285788	-0.00932027	0.883264	-0.0319932	0.618929
	cg27593341	chr12	10515470	LOC101928100	2.5347	0.123072	0.0968737	0.0906222	0.214909	0.125436	0.0902875
	cg27639199	chr15	81666528	TMC3	-1.11815	0.106598	0.313596	-0.053702	0.614089	0.15907	0.14551
	cg27652117	chr10	75490326	BMS1P4	-4.60363	0.000643733	0.992857	-0.00334443	0.96287	-0.0739169	0.311589
	cg27661869	chr17	61627703	DCAF7	-4.3227	0.0566927	0.458117	-0.00812965	0.915758	-0.0218507	0.779248
	ch.1.4544771F	chr1	230992415	C1orf198;C1orf198;C1orf198	-3.47983	0.161905	0.0393068	0.0214306	0.783999	0.085187	0.276232

## Sheet: TableS5
	Table S5 - Demographic Characteristics
	Individual	ELA	Age	Sex	MinorityStatus
	1	1	20	1	0
	2	0	22	1	1
	3	0	21	1	0
	4	1	27	1	0
	5	1	23	1	0
	6	0	20	1	0
	7	1	21	1	0
	8	0	18	1	1
	9	1	20	1	0
	11	0	22	1	1
	12	1	19	1	0
	13	0	22	1	0
	14	0	22.4394	1	0
	15	0	20.9528	1	1
	16	1	22.0534	2	0
	17	0	18.2806	1	0
	18	1	21.4483	2	0
	19	0	20.4107	2	0
	20	1	20.9528	2	1
	21	0	21.7823	2	0
	22	1	21.8426	2	0
	23	0	22.7023	2	1
	24	0	21.6646	2	0
	25	1	21.4648	2	1
	26	0	21.9521	2	1
	27	1	22.5517	1	0
	28	1	20.9582	2	0
	29	0	22.6064	2	0
	30	0	21.4264	2	0
	31	1	21.4757	2	0
	32	0	20.9856	2	1
	33	1	23.6304	2	0
	34	0	21.8672	2	0
	35	1	22.4668	2	0
	ELA values of 0 are control individuals and ELA values of 1 are ELA individuals. Sex values of 1 are male and sex values of 2 are female. Minority status values of 0 are white individuals and minority status values of 1 are all others.
